# Supplementary material for: Untargeted Metabolomics Approach in Halophiles: Understanding the Biodeterioration Process of Building Materials
Source: Front Microbiol. 2017 Dec 11;8:2448. doi: 10.3389/fmicb.2017.02448 (PMC5732225; doi:10.3389/fmicb.2017.02448)
Supplement: Supplementary file 2 [file DataSheet2.XLSX]

## Sheet: Arkusz1
				Supplementary materials 5. The list of metabolites (max. intensity up to 100000)
featureidx	name	METLIN_MSMS	MSMS	pvalue	qvalue	CV	mzmed	rtmed	maxint	isotopes	adducts	peakgroup	usernotes	mzmin	mzmax	rtmin	rtmax	metabolite	ppm	adduct	metlin no	toxin
5453	M326T9_6	n		2.39308e-30	4.46379e-32	0	326.384	8.99757	6.95301e+06	[129][M]+		1		326.378	326.387	8.90583	9.10957	not assigned
6	M476T8_2	y		8.47827e-134	1.4384e-132	0	476.314	8.28005	4.19015e+06		[M+H+NH3]+ 458.277	2		476.307	476.316	8.09412	8.53545	not assigned
32	M476T8_1	y		3.86529e-114	1.20124e-113	0	476.307	8.20768	4.19015e+06	[331][M]+	[M+H+NH3]+ 458.277	2		476.307	476.307	8.16525	8.33012	not assigned
107	M432T8	y		1.35109e-99	1.28536e-99	0	432.286	8.0791	3.87983e+06	[280][M]+	[M+H+NH3]+ 414.251	3		432.28	432.289	7.96267	8.29745	not assigned
5	M520T8_2	y		6.88353e-134	1.24709e-132	0	520.338	8.40438	3620492		[M+H-CO]+ 547.334	4		520.333	520.341	8.32675	8.43868	not assigned
560	M484T6	y		7.01318e-76	1.27224e-76	0	484.392	6.0302	3.19611e+06			5		484.385	484.395	5.9774	6.17513	N-Phenylcholest-5-en-3-amine	1	M+Na	296686	n
12684	M637T5_3	y		1.77682e-13	1.42554e-15	0	637.318	5.49974	3.12478e+06		[M+H]+ 636.306	6		637.318	637.319	5.49208	5.50035	not assigned
12738	M637T5_1	y		2.3516e-13	1.87864e-15	0	637.315	5.4881	3.12478e+06	[523][M]+	[M+H]+ 636.306	6		637.306	637.317	5.45953	5.57232	not assigned
310	M528T6_4	y		1.76906e-84	5.77592e-85	0	528.418	6.07922	2.88917e+06			5		528.41	528.422	6.03442	6.24832	(E)-1-[4-(Decyloxy)phenyl]-N-(4-dodecylphenyl)methanimine	1	M+Na	896168	n
339	M388T8	y		3.08654e-83	9.26822e-84	0	388.26	7.94128	2883723	[215][M]+	[M+H+NH3]+ 370.226	7		388.254	388.263	7.83548	8.10367	not assigned
720	M440T6_3	y		6.46275e-72	9.13712e-73	0	440.368	5.99045	2.82238e+06			5		440.368	440.368	5.97752	6.00338	not assigned
747	M440T6_2	y		3.34182e-71	4.545e-72	0	440.365	5.98685	2.82238e+06	[287][M]+		5		440.359	440.367	5.92818	6.11273	not assigned
7646	M637T6_6	y		3.08397e-24	4.10328e-26	0	637.415	5.59387	2.67648e+06	[528][M]+	[M+H-NH3]+ 653.436 [M+H-C6H8O6]+ 812.436	8		637.412	637.416	5.58042	5.60693	Argiotoxin 636; His Leu Val Leu Arg	1	M+H	69744; 264657	n
7247	M327T9_4	y		2.81384e-25	3.95103e-27	0	327.387	8.99622	2.56198e+06	[129][M+1]+		1		327.382	327.389	8.90583	9.10957	dibutyl-methyl-tridecylazanium; didecyldimethylammonium; n,n-dimethyl-n-octyldodecan-1-aminium	2	M+H	267718; 319821;526286	n
9399	M171T12_1	y		2.12625e-20	2.30241e-22	0	171.115	11.5333	2431719		[M+K]+ 132.153	9		171.114	171.116	11.3651	11.8838	not assigned
15826	M171T12_2	y		2.79183e-06	1.79388e-08	0	171.114	12.1174	2431719		[3M+2K]2+ 88.1029	10		171.114	171.114	12.0921	12.1623	not assigned
222	M572T6_4	y		1.02351e-88	4.67451e-89	0	572.374	6.14633	2226768	[437][M]+	[M+K]+ 533.413	11		572.372	572.376	6.10745	6.17658	LysoPC(22:4(7Z,10Z,13Z,16Z)); PC(22:4(7Z,10Z,13Z,16Z)/0:0); L-Glutaminyl-L-alanyl-L-lysyl-L-leucyl-L-leucine; Leu Ser Pro Lys Lys	5	M+H	61710; 76566; 898735; 264871	n
237	M572T6_6	y		1.14202e-87	4.89833e-88	0	572.445	6.11958	2226768			11		572.435	572.448	6.07652	6.32167	not assigned
3277	M118T14_1	n		9.54879e-40	2.96315e-41	0	118.088	13.8483	2225915	[11][M]+		12		118.086	118.089	13.658	13.94	not assigned
11471	M118T14_3	y		4.51468e-16	4.0054e-18	0	118.122	13.5662	2225915		[3M+2H]2+ 78.0811	13		118.122	118.124	13.4793	13.6686	not assigned
9783	M664T6_2	y		1.31835e-19	1.37148e-21	0	663.568	5.61251	2.21529e+06	[568][M]+	[M+Na]+ 640.578	8		663.566	663.569	5.59793	5.62603	not assigned
1	M564T9_6	y		4.84811e-153	4.93512e-151	0	564.367	8.53656	2149335		[M+H-CO]+ 591.362	14		564.359	564.368	8.44505	8.55485	not assigned
84	M564T8	y		2.17042e-102	2.61887e-102	0	564.428	8.36705	2149335			4		564.427	564.428	8.35947	8.47847	not assigned
614	M327T8	y		1.26538e-74	2.09693e-75	0	327.206	7.80242	1.81578e+06	[130][M]+	[M+H]+ 326.202	15		327.201	327.208	7.69912	7.94977	not assigned
8795	M149T6_3	y		1.26361e-21	1.46197e-23	0	149.049	5.6227	1.6683e+06	[26][M]+		8		149.048	149.06	5.61035	5.81318	not assigned
1071	M396T6_3	y		1.14666e-63	1.08733e-64	0	396.339	5.95098	1.59133e+06			16		396.335	396.349	5.7648	6.06063	Benzylhexadecyldimethylammonium chloride; N-Benzyl-N,N-dihexylhexan-1-aminium chloride; N-[(4-Dodecylphenyl)methyl]-N,N-diethylethanaminium chloride; N-[(4-Ethylphenyl)methyl]-N,N-dimethyltetradecan-1-aminium chloride	1	M+H	304034; 732479; 781933; 984435	n
1620	M396T6_2	y		1.35038e-54	8.48162e-56	0	396.333	5.95187	1.59133e+06	[223][M]+		16		396.333	396.333	5.95147	5.95423	N,N-Dimethyl-N-(prop-2-en-1-yl)octadecan-1-aminium chloride; 1-Octadecylpiperidine--hydrogen chloride (1/1)	10	M+H	756418; 880281	n
10026	M118T13_2	y		3.81645e-19	3.87385e-21	0	118.086	13.3656	1.5794e+06		[M+H+HCOOH]+ 71.0765	17		118.086	118.088	13.214	13.5161	not assigned
385	M371T8	y		2.3094e-81	6.07171e-82	0	371.232	7.94813	1.52862e+06	[194][M]+	[M+H]+ 370.226	7		371.227	371.235	7.82837	8.1158	not assigned
3176	M572T6_5	y		2.46154e-40	7.88455e-42	0	572.409	5.95933	1.49575e+06			16		572.401	572.411	5.94193	6.02663	not assigned
424	M616T6_7	y		3.09503e-80	7.43059e-81	0	616.475	6.1652	1.41178e+06		[M+H+NH3]+ 598.435 [M+H]+ 615.463	11		616.475	616.476	6.09633	6.17408	not assigned
915	M616T6_6	y		2.4592e-67	2.73383e-68	0	616.47	6.12542	1.41178e+06	[496][M]+	[M+H+NH3]+ 598.435 [M+H]+ 615.463	11		616.463	616.474	6.08292	6.38455	3-(Dodecyloxy)-6-{[4-(tetradecyloxy)anilino]methylidene}cyclohexa-2,4-dien-1-one	0	M+H	927960	n
5543	M187T12_1	y		4.58783e-30	8.42086e-32	0	187.11	12.2211	1.40945e+06		[M+Na]+ 164.123	18		187.109	187.111	12.0615	12.5142	not assigned
10895	M187T13_2	y		2.75043e-17	2.56944e-19	0	187.11	12.6711	1394742			19		187.109	187.11	12.5956	12.7973	not assigned
8426	M338T6_3	n		2.1389e-22	2.58377e-24	0	338.4	5.67078	1.38551e+06	[156][M]+		20		338.399	338.401	5.65062	5.70472	not assigned
7975	M338T6_1	y		1.80782e-23	2.30717e-25	0	338.293	5.90248	1359560			16		338.293	338.293	5.90248	5.90248	not assigned
7438	M186T10_2	n		8.72075e-25	1.19304e-26	0	186.224	9.69893	1.2722e+06	[31][M]+		21		186.222	186.226	9.58282	9.77647	not assigned
16031	M454T38	y		4.14777e-06	2.63313e-08	0	453.786	37.8047	1.26448e+06		[M+2H-HCOOH]2+ 951.56	22		453.786	453.786	37.8047	37.8047	not assigned
16069	M454T37	y		4.41446e-06	2.79629e-08	0	453.786	37.4349	1.26448e+06			23		453.786	453.787	37.3693	37.5005	not assigned
16496	M454T42_1	y		1.14563e-05	7.06869e-08	0	453.786	41.7639	1.21515e+06			24		453.786	453.787	41.7225	41.8632	not assigned
16779	M454T41	y		5.10024e-05	3.09371e-07	0	453.786	40.7858	1.14238e+06			25		453.786	453.786	40.7858	40.7858	not assigned
2118	M143T14_1	y		8.80835e-49	4.22779e-50	0	143.083	13.5221	1.13948e+06		[M+H+HCOOH]+ 96.0689	13		143.082	143.084	13.3802	13.5979	cumene	3	M+Na	70027	n
6956	M338T6_2	n		4.58366e-26	6.70776e-28	0	338.347	5.81947	1.13701e+06	[148][M]+		26		338.342	338.349	5.75157	6.09738	not assigned
16399	M454T42_2	y		8.21513e-06	5.09943e-08	0	453.786	42.31	1.11276e+06			27		453.786	453.786	42.31	42.31	not assigned
12618	M638T5_2	y		1.27341e-13	1.02701e-15	0	638.319	5.48249	1.08896e+06	[523][M+1]+		6		638.311	638.32	5.45953	5.5446	not assigned
9186	M143T12	y		7.51338e-21	8.3237e-23	0	143.083	11.5191	1.0729e+06			9		143.082	143.084	11.3672	11.7759	not assigned
14875	M149T6_2	y		2.7701e-08	1.89567e-10	0	149.026	5.8074	1.01004e+06	[23][M]+		26		149.024	149.026	5.57955	5.9784	not assigned
9584	M665T6_1	y		5.1118e-20	5.42813e-22	0	664.571	5.61251	996724	[568][M+1]+		8		664.57	664.573	5.59793	5.62603	not assigned
9665	M663T6_4	y		7.63321e-20	8.03661e-22	0	663.464	5.6922	994757	[567][M]+		20		663.456	663.465	5.48815	5.9784	not assigned
590	M344T8	y		3.18795e-75	5.50027e-76	0	344.233	7.80947	988025	[164][M]+	[M+H+NH3]+ 326.202	15		344.228	344.235	7.71472	7.94977	not assigned
5251	M391T6_6	y		4.25233e-31	8.23879e-33	0	391.352	5.62061	956376	[219][M]+	[M+H]+ 390.347	8		391.345	391.353	5.6045	5.85342	not assigned
15625	M123T14_1	y		1.54989e-06	1.0093e-08	0	123.081	13.9551	949616			28		123.081	123.084	13.9086	14.2448	not assigned
8	M477T8_3	y		4.11682e-129	4.99698e-128	0	477.315	8.25663	929152	[331][M+1]+		2		477.311	477.318	8.16525	8.32033	not assigned
7052	M638T6_5	y		8.31852e-26	1.19966e-27	0	638.418	5.58833	924147	[528][M+1]+		8		638.415	638.42	5.57365	5.60693	a-Tetrasaccharide	4	M+H	5434	n
13198	M253T9_2	y		2.59039e-12	1.99788e-14	0	253.267	9.44658	923597	[74][M]+		29		253.264	253.269	9.3693	9.55657	not assigned
7	M608T9_4	n		1.0717e-130	1.55848e-129	0	608.394	8.69525	885580		[M+H-CO]+ 635.388	30		608.386	608.396	8.57843	8.72878	not assigned
12	M521T8_2	y		2.54923e-125	2.16248e-124	0	521.344	8.41285	869969		[M+H-CO]+ 548.337	4		521.341	521.345	8.32675	8.43457	not assigned
544	M335T6_2	y		2.14209e-76	3.99672e-77	0	335.285	5.92125	868940			16		335.28	335.287	5.86783	5.94268	Dioctyl(phenyl)phosphane; Butyl(2,4,6-tri-tert-butylphenyl)phosphane; tert-Butyl(2,4,6-tri-tert-butylphenyl)phosphane	4	M+H	732459; 741708; 875727	n
2255	M335T6_1	y		2.66545e-47	1.20136e-48	0	335.277	5.73168	868940			31		335.277	335.277	5.73168	5.73168	silane	0	M+H	626974	n
209	M484T7	y		1.4152e-89	6.88124e-90	0	484.392	6.90413	804383			32		484.385	484.394	6.82483	7.01763	N-Phenylcholest-5-en-3-amine	1	M+H	296686	n
558	M485T6_5	y		5.80069e-76	1.05719e-76	0	485.431	5.95023	800056			16		485.431	485.431	5.94862	5.95232	n,n',n''-tris(2,4,4-trimethylpentan-2-yl)-1,3,5-triazine-2,4,6-triamine	2	M+H	531825	n
588	M485T6_2	y		2.99658e-75	5.18274e-76	0	485.394	6.02598	800056	[338][M]+		5		485.387	485.397	5.81082	6.06217	1,3,5-Tris(octyloxy)benzene	5	M+H	884660	n
766	M485T6_3	y		1.52369e-70	2.02162e-71	0	485.398	6.01817	800056			5		485.397	485.398	6.0169	6.02708	1,3,5-Tris(octyloxy)benzene	2	M+Na	884660	n
3634	M283T8_2	y		7.97934e-38	2.23358e-39	0	283.179	7.69272	799493	[92][M]+	[M+H]+ 282.173	33		283.175	283.181	7.58828	7.82277	not assigned
91	M415T8	y		5.51214e-101	6.10568e-101	0	415.258	8.10262	792812		[M+H]+ 414.251	3		415.254	415.26	7.98832	8.3099	not assigned
230	M529T6_2	y		3.31599e-88	1.46761e-88	0	529.378	5.95547	786218			16		529.378	529.378	5.95547	5.95547	Methoxyambenonium	5	M+H	416651	n
254	M529T6_4	y		6.03776e-87	2.41464e-87	0	529.422	6.06698	786218			5		529.415	529.425	6.05088	6.2274	not assigned
303	M529T6_3	y		8.67386e-85	2.90497e-85	0	529.414	6.07125	786218			5		529.412	529.414	6.068	6.07545	3,6,9,12-Tetraazatriacontane-1-sulfonic acid	3	M+Na	361468	n
77	M433T8	y		3.74858e-103	4.94077e-103	0	433.29	8.07909	764179	[280][M+1]+		3		433.284	433.292	7.97003	8.28515	not assigned
824	M379T6_3	y		3.02001e-69	3.73083e-70	0	379.311	5.94408	754559			16		379.306	379.314	5.90678	5.96917	1H-Pyrrole; Thiourea; Ammonium thiocyanate, tetrapentyl	1	M+Na	639206; 354465; 476395	n
1610	M528T7	y		1.09719e-54	6.9311e-56	0	528.418	6.93297	725316	[372][M]+		32		528.41	528.421	6.85548	7.08893	(E)-1-[4-(Decyloxy)phenyl]-N-(4-dodecylphenyl)methanimine	1	M+Na	896168	n
1758	M440T7_2	y		7.40119e-53	4.27611e-54	0	440.365	6.93837	718351			32		440.359	440.367	6.80958	7.07742	not assigned
4072	M298T9_3	n		8.78286e-36	2.19531e-37	0	298.351	9.1959	702450	[100][M]+		34		298.347	298.353	9.03187	9.34377	not assigned
13138	M654T6_4	y		1.93731e-12	1.50105e-14	0	654.334	5.53272	697048	[547][M]+	[M+H+NH3]+ 636.306	6		654.334	654.341	5.50588	5.5446	not assigned
1058	M304T9_2	n		5.21349e-64	5.01612e-65	0	304.267	9.4071	696239			29		304.263	304.269	9.35017	9.50255	not assigned
1889	M304T9_3	y		2.2217e-51	1.19712e-52	0	304.304	9.18458	696239	[110][M]+		34		304.3	304.306	9.11245	9.27238	not assigned
4706	M318T10_4	n		3.24075e-33	7.00854e-35	0	318.305	9.94613	679550	[122][M]+	[M+H-C5H8O4]+ 449.351 [M+H-C6H8O6]+ 493.332	35		318.3	318.307	9.8383	10.074	not assigned
5315	M318T10_2	y		6.18194e-31	1.18378e-32	0	318.248	9.59196	667911			36		318.248	318.249	9.48557	9.6013	not assigned
2207	M228T9_2	n		7.68663e-48	3.54534e-49	0	228.272	9.4433	651153	[54][M]+		29		228.269	228.274	9.37658	9.49993	not assigned
181	M573T6_6	y		1.5766e-92	8.83378e-93	0	573.448	6.11743	641914			11		573.44	573.452	6.1	6.3112	6-[(2-{[6-(Decylamino)-6-oxohexyl]sulfanyl}ethyl)sulfanyl]-N-octylhexanamide	1	M+H	902054	n
11714	M97T12	y		1.36933e-15	1.1892e-17	0	97.0768	11.555	641480			9		97.0765	97.0778	11.3861	11.7759	not assigned
118	M564T9_5	y		4.41418e-98	3.80796e-98	0	564.204	9.02965	640971			1		564.196	564.206	8.96975	9.12993	not assigned
805	M441T6_2	y		1.42062e-69	1.79387e-70	0	441.368	5.97652	637402	[287][M+1]+		5		441.362	441.371	5.93575	6.10228	Pentanoic acid	2	M+H	588970	n
901	M441T6_4	y		1.09602e-67	1.23707e-68	0	441.415	5.80743	637402			26		441.415	441.415	5.80743	5.80743	not assigned	2	M+H	88328	n
58	M881T7_2	y		9.53893e-107	1.67416e-106	0	880.625	7.2257	630652	[810][M]+	[M+K]+ 841.653	38		880.621	880.629	6.96963	7.38407	2',4',5',7'-Tetraiodofluorescein disodium salt	6	M+H	41629	n
123	M881T7_1	y		2.10443e-97	1.74162e-97	0	880.612	6.665	630652			37		880.607	880.613	6.61508	6.71523	C22-OH Sulfatide
8726	M663T6_3	y		8.81532e-22	1.02816e-23	0	663.463	6.44563	626643	[565][M]+		39		663.455	663.464	6.39188	6.50407	not assigned
417	M660T6_6	y		2.62362e-80	6.34866e-81	0	660.498	6.20863	621882	[561][M]+	[M+Na]+ 637.508	39		660.493	660.503	6.12798	6.26097	Acidissiminin	1	M+H	93280	n
531	M660T6_5	y		7.82379e-77	1.49725e-77	0	660.49	6.14998	621882	[560][M]+		11		660.488	660.492	6.13447	6.18227	N,N',N''-[Nitrilotri(ethane-2,1-diyl)]tris[N'-octyl(thiourea)]	7	M+H	872402	n
620	M661T6_1	y		1.66721e-74	2.73267e-75	0	660.521	6.05102	621882	[557][M+2]+		5		660.52	660.522	6.0445	6.05865	2,2',4,4',5,5'-Hexabromodiphenyl ether	6	M+Na	293978	n
4742	M440T6_5	y		4.96497e-33	1.06513e-34	0	440.447	5.71371	617691		[M+Na+NH3]+ 400.433	31		440.446	440.448	5.69628	5.73803	N-(2-hydroxyethyl)hexacosanamide	3	M+H	3732	n
2445	M244T10_4	n		1.81509e-45	7.55451e-47	0	244.267	9.57513	608063	[62][M]+		36		244.263	244.269	9.48115	9.66148	not assigned
4700	M284T9_3	n		3.08757e-33	6.68332e-35	0	284.335	9.31996	589652	[93][M]+	[M+H]+ 283.326	40		284.331	284.337	9.2585	9.71975	not assigned
6309	M284T10_3	y		9.51853e-28	1.53409e-29	0	284.258	9.59322	589652		[M+H-H20]+ 301.267	36		284.258	284.258	9.59322	9.59322	Morpholine	2	M+H	390470	n
6742	M654T6_6	n		1.21492e-26	1.83414e-28	0	654.444	5.58862	567581	[548][M]+	[M+H]+ 653.436	8		654.441	654.445	5.57365	5.60995	not assigned
15284	M664T6_1	y		2.7812e-07	1.85144e-09	0	663.567	6.49447	567446			39		663.567	663.567	6.46878	6.5819	not assigned
235	M925T7_2	y		8.05009e-88	3.48704e-88	0	924.654	7.18513	566542	[870][M]+	[M+H+NH3]+ 906.62	38		924.651	924.665	7.08295	7.35012	CTK0E7838	5	M+H	589304	n
338	M925T7_3	y		2.88269e-83	8.67759e-84	0	924.667	7.13817	566542	[871][M]+	[M+H-C2H4]+ 951.692	41		924.665	924.67	7.03488	7.23342	PS(22:0/22:1(11Z))	0	M+Na	78386	n
121	M530T9_3	y		1.8921e-97	1.57407e-97	0	530.241	9.03284	563203			1		530.236	530.244	8.99278	9.12597	not assigned
545	M159T14_3	y		2.19009e-76	4.08372e-77	0	159.097	14.0238	537044		[M+K+NH3]+ 103.102	43		159.097	159.097	14.0238	14.0238	not assigned
1023	M159T14_1	y		9.32936e-65	9.28327e-66	0	159.078	14.3556	537044		[3M+2K]2+ 80.0745	42		159.078	159.079	14.2151	14.4383	Phenol, 4-(1-methylethyl)-, sodium salt	2	M+H	369911	n
1381	M159T14_2	y		3.836e-58	2.82132e-59	0	159.078	13.9534	537044		[M+H]+ 158.072	28		159.078	159.079	13.8463	14.1521	Phenol, 4-(1-methylethyl)-, sodium salt	2	M+H	369911	n
3436	M406T44	y		6.99753e-39	2.07246e-40	0	406.335	43.5698	534901	[236][M]+	[M+Na+HCOOH]+ 337.338	44		406.328	406.337	43.0568	44.2512	Dodecane-1-sulphonic acid, compound with N,N-diethylcyclohexylamine (1:1)	0	M+H	378671	n
225	M572T7	y		1.71642e-88	7.73692e-89	0	572.445	6.95925	530742	[435][M+2]+		32		572.437	572.449	6.87835	7.0949	not assigned
2	M565T9_6	y		4.84869e-149	2.46785e-147	0	565.371	8.5469	523436		[M+H-CO]+ 592.363	14		565.368	565.371	8.44505	8.55297	not assigned
36	M565T8_2	y		2.99743e-112	8.47561e-112	0	565.431	8.37317	523436			4		565.431	565.431	8.3669	8.37945	not assigned
4280	M288T10_3	y		6.64448e-35	1.58e-36	0	288.294	9.6009	514149	[97][M]+		36		288.289	288.296	9.50777	9.6799	not assigned
8807	M573T6_4	y		1.32581e-21	1.53214e-23	0	573.404	6.01148	505883			5		573.402	573.404	5.98738	6.01148	not assigned
10011	M573T6_5	y		3.64682e-19	3.70605e-21	0	573.438	6.09303	505883		[M+Na+NH3]+ 533.413	11		573.438	573.439	6.0848	6.09678	not assigned
12099	M149T5_2	y		9.14831e-15	7.69318e-17	0	149.026	5.434	490444		[M+2H-C5H8O4]2+ 428.086	6		149.024	149.026	5.42135	5.43693	not assigned
3188	M118T14_2	n		3.02118e-40	9.64089e-42	0	118.088	14.3251	485884	[14][M]+	[M+2Na-H]+ 73.124	42		118.086	118.088	14.3172	14.5218	not assigned
368	M837T7	y		4.58464e-82	1.26818e-82	0	836.598	7.24416	480965	[777][M]+	[M+Na+NH3]+ 796.583	38		836.593	836.602	7.05518	7.3393	not assigned
14459	M284T9_2	n		2.77966e-09	1.95667e-11	0	284.298	9.45687	479940			29		284.294	284.301	9.37437	9.73513	not assigned
92	M439T9_2	y		5.98132e-101	6.58556e-101	0	439.198	9.20573	477154			34		439.195	439.2	9.13873	9.28925	not assigned
329	M389T8_2	y		1.77188e-83	5.44437e-84	0	389.263	7.93363	468465	[215][M+1]+		7		389.258	389.267	7.83548	8.10367	not assigned
13079	M247T28_2	y		1.51155e-12	1.17615e-14	0	246.863	28.4342	462711	[64][M]+		45		246.862	246.866	28.181	28.6075	not assigned
16811	M247T28_3	y		6.47456e-05	3.91995e-07	0	246.863	27.573	462711		[2M+Na]+ 111.945	46		246.862	246.864	27.5163	27.7483	not assigned
12930	M663T7_5	y		6.89511e-13	5.42562e-15	0	663.456	6.89617	462056	[564][M]+		32		663.455	663.457	6.86872	6.90468	not assigned
14960	M73T42_1	n		4.797e-08	3.26309e-10	0	72.9381	42.3108	454199			27		72.9374	72.9383	42.2032	42.4103	not assigned
16523	M73T42_2	y		1.30302e-05	8.02458e-08	0	72.9374	41.8261	454199			24		72.9374	72.9383	41.6212	41.9132	not assigned
4069	M97T14_1	n		8.58003e-36	2.14563e-37	0	97.0772	13.525	451685		[M+H]+ 96.0689	13		97.077	97.0779	13.3736	13.7715	not assigned
15187	M73T43_1	y		1.64893e-07	1.10508e-09	0	72.9375	42.6718	451546		[2M+2Na+2K-H]3+ 47.9561 [3M+2H]2+ 47.9561	47		72.9372	72.9383	42.593	42.7412	not assigned
4161	M318T10_3	y		2.31271e-35	5.65657e-37	0	318.265	10.1154	444601		[M+H-H20]+ 335.278	48		318.264	318.27	10.0627	10.1576	1,1,3,3-Tetra-tert-butyldisiloxan-1-amine	1	M+H	976083	n
15718	M73T41	y		2.10809e-06	1.36454e-08	0	72.9375	40.8112	443872		[M+H-CH3]+ 86.9562	49		72.9374	72.9382	40.6252	40.8687	not assigned
13114	M149T6_1	y		1.77788e-12	1.37966e-14	0	149.025	6.44945	440316	[22][M]+	[M+H-H20]+ 166.032	39		149.024	149.027	6.15305	6.48412	not assigned
9849	M664T6_4	n		1.7237e-19	1.7815e-21	0	664.466	5.6922	439498	[567][M+1]+		20		664.459	664.467	5.62882	5.98668	not assigned
15704	M73T37_1	n		2.02125e-06	1.30956e-08	0	72.9382	36.7052	436518			50		72.9374	72.9383	36.5763	36.908	not assigned
16533	M73T40	y		1.33404e-05	8.21265e-08	0	72.9375	39.6255	432555		[M+2H]2+ 143.86	51		72.9373	72.9383	39.4848	39.9157	not assigned
17940	M309T9_1	y		0.493926	0.00280262	0	309.132	9.39576	428432			29		309.128	309.135	9.32673	9.45983	not assigned
308	M617T6_3	n		1.28594e-84	4.24563e-85	0	617.474	6.1391	427953	[496][M+1]+		11		617.466	617.479	6.0868	6.20455	not assigned
31	M437T8	y		2.02994e-114	6.66571e-114	0	437.242	8.06098	419375		[M+Na]+ 414.251	3		437.236	437.242	8.02655	8.0823	not assigned
15324	M73T39	n		3.18408e-07	2.11486e-09	0	72.9381	38.8788	418688			52		72.9374	72.9383	38.573	39.1792	not assigned
12290	M143T14_2	y		2.72604e-14	2.25722e-16	0	143.084	13.9116	416305			28		143.084	143.084	13.9091	13.9365	not assigned
16148	M149T6_4	y		5.08952e-06	3.20804e-08	0	149.135	5.93077	414575			16		149.132	149.135	5.88372	6.01485	not assigned
18	M481T8_2	y		1.20021e-120	6.78751e-120	0	481.269	8.19903	405136		[M+Na]+ 458.277	2		481.264	481.269	8.19087	8.24807	not assigned
122	M481T8_3	y		1.9418e-97	1.61344e-97	0	481.348	8.35571	405136			4		481.343	481.349	8.25525	8.39947	not assigned
40	M969T7	y		3.45215e-111	8.78525e-111	0	968.679	7.2432	402092	[911][M]+	[M+H+NH3]+ 950.646	38		968.676	968.683	7.13075	7.42802	not assigned
1858	M396T7_1	n		9.96048e-52	5.45555e-53	0	396.333	6.91982	389083			32		396.332	396.333	6.89547	6.94417	not assigned
3288	M396T7_2	y		1.09066e-39	3.37222e-41	0	396.338	6.90137	389083			32		396.337	396.348	6.56138	7.05403	Benzylhexadecyldimethylammonium chloride	2	M+H	304034	n
57	M393T8	y		6.67022e-107	1.19121e-106	0	393.214	7.94334	386722		[M+Na]+ 370.226	7		393.21	393.216	7.84735	7.97468	not assigned
8450	M335T6_3	y		2.43922e-22	2.93754e-24	0	335.312	5.69382	384959			20		335.312	335.313	5.67837	5.72357	not assigned
15154	M338T7_2	n		1.38448e-07	9.29801e-10	0	338.347	6.50037	380987	[147][M]+	[M+H+NH3]+ 320.311	39		338.342	338.348	6.44805	6.55483	not assigned
10381	M82T28_1	n		2.26395e-18	2.21937e-20	0	81.9378	28.426	369004	[3][M]+		45		81.9373	81.9388	28.181	28.5942	not assigned
8427	M281T9	n		2.14325e-22	2.58891e-24	0	281.299	9.32722	366259		[M+H-CH3]+ 295.308	40		281.295	281.301	9.25438	9.40515	not assigned
10315	M82T28_2	n		1.58571e-18	1.56476e-20	0	81.9376	27.5448	365919		[M+Na]+ 58.9464	46		81.9375	81.9381	27.3515	27.7322	not assigned
8974	M285T10_5	y		2.79089e-21	3.16331e-23	0	285.294	9.78185	365878	[94][M]+	[M+Na+HCOOH]+ 216.295	53		285.29	285.302	9.37865	9.99095	not assigned
7906	M391T6_4	y		1.30582e-23	1.68091e-25	0	391.314	5.77202	360536		[M+K]+ 352.347	54		391.314	391.314	5.77202	5.77202	N-Benzyl-N,N-dimethyltetradecan-1-aminium thiocyanate	0	M+H	914929	n
715	M423T6_2	y		5.51195e-72	7.83148e-73	0	423.339	5.98445	357797	[264][M]+		5		423.332	423.341	5.95367	6.07283	1-Octyl-4-[(Z)-(4-octylphenyl)-NNO-azoxy]benzene	4	M+H	700453	n
817	M423T6_1	y		2.5541e-69	3.17305e-70	0	423.291	5.78874	357797			26		423.29	423.292	5.77988	5.80673	3,3'-[(Diethylsilanediyl)bis(oxy)]bis(3-methyloctan-2-one)	1	M+Na	919229	n
17	M459T8	y		1.23302e-122	7.38322e-122	0	459.283	8.20317	357304		[M+H]+ 458.277	2		459.28	459.287	8.18438	8.26268	not assigned
15845	M298T10_5	n		2.87025e-06	1.84272e-08	0	298.277	9.60809	356464		[M+H-C2H4]+ 325.302	36		298.273	298.28	9.48237	9.71672	not assigned
16369	M298T9_1	n		7.89793e-06	4.90899e-08	0	298.258	9.30428	356464			40		298.253	298.259	9.2231	9.35802	not assigned
17525	M298T9_2	y		0.0435106	0.000252672	0	298.313	9.43557	356464			29		298.309	298.316	9.28787	9.67062	not assigned
140	M621T9_7	y		1.72941e-95	1.25247e-95	0	621.284	8.9348	350321			1		621.281	621.287	8.88725	9.03037	not assigned
5526	M144T14_3	n		3.905e-30	7.19342e-32	0	144.104	13.8312	349847		[M+H-H20]+ 161.105	12		144.102	144.107	13.6344	13.9319	not assigned
13613	M144T14_1	n		2.54483e-11	1.90296e-13	0	144.086	13.5318	349847		[M+K+HCOOH]+ 59.1154	13		144.086	144.087	13.3802	13.5979	not assigned
7042	M159T12_1	y		7.69577e-26	1.11203e-27	0	159.079	12.1024	347678		[M+H+HCOOH]+ 112.064	10		159.078	159.079	12.0702	12.3322	Lithium 1-[(propan-2-yl)sulfanyl]but-2-en-1-ide	3	M+Na	876141	n
8212	M159T13	y		6.67937e-23	8.27729e-25	0	159.078	12.6617	347678		[M+Na+HCOOH]+ 90.0804	19		159.078	159.078	12.5142	12.7843	not assigned
380	M616T7_4	y		1.34482e-81	3.59621e-82	0	616.472	6.97744	345678	[492][M+2]+		32		616.462	616.475	6.90883	7.07998	3-(Dodecyloxy)-6-{[4-(tetradecyloxy)anilino]methylidene}cyclohexa-2,4-dien-1-one	3	M+Na	927960	n
456	M616T7_5	y		3.47132e-79	7.74614e-80	0	616.475	6.98947	345678			32		616.475	616.475	6.98947	6.98947	not assigned
44	M632T9_4	y		7.43021e-110	1.71899e-109	0	632.266	9.0212	343669			1		632.26	632.269	8.97002	9.11512	L-Seryl-L-threonyl-L-phenylalanyl-L-glutaminyl-L-glutamine; Glycylglycyl-L-threonyl-L-tyrosylglycyl-L-valylglycine	2	M+Na	963815; 977305	n
12342	M396T6_4	n		3.56046e-14	2.93535e-16	0	396.414	5.71545	339408		[2M+2Na+2K-H]3+ 533.163	31		396.413	396.415	5.69115	5.75462	not assigned
9356	M159T12_3	y		1.76886e-20	1.92372e-22	0	159.115	12.2263	335900			18		159.115	159.115	12.2263	12.2263	not assigned
14025	M73T37_2	n		2.64545e-10	1.91983e-12	0	72.9856	36.835	331297			50		72.9856	72.9856	36.835	36.835	not assigned
14511	M391T5_1	y		3.68968e-09	2.58782e-11	0	391.289	5.47705	330992			6		391.285	391.291	5.43852	5.55368	not assigned
9148	M339T6_2	n		6.26238e-21	6.96637e-23	0	339.403	5.67518	330106	[156][M+1]+		20		339.402	339.404	5.65062	5.70472	not assigned
16490	M339T6_1	y		1.12564e-05	6.94725e-08	0	339.35	5.8191	330106	[148][M+1]+		26		339.346	339.352	5.61257	6.01818	not assigned
621	M379T6_2	y		1.67175e-74	2.73985e-75	0	379.298	6.37312	328599			39		379.298	379.298	6.37312	6.37312	Isoprenoids	2	M+Na	53742	n
9315	M336T6_6	n		1.41576e-20	1.54709e-22	0	336.383	5.67225	326721	[143][M]+		20		336.382	336.384	5.65062	5.72147	not assigned
17131	M61T33_1	y		0.00107759	6.3999e-06	0	60.9864	32.7463	325847			55		60.9864	60.9865	32.385	33.0035	not assigned
11760	M573T6_3	y		1.63538e-15	1.415e-17	0	573.376	6.0982	325434	[437][M+1]+		11		573.376	573.378	6.0982	6.10888	not assigned
1166	M397T6_3	y		7.4624e-62	6.507e-63	0	397.341	5.94862	325131	[223][M+1]+		16		397.335	397.345	5.90678	6.06063	N,N-Diheptylheptan-1-aminium nitrate; Acetic acid--N~1~-[3-(tridecyloxy)propyl]propane-1,3-diamine (1/1)	3	M+Na	847772; 899080	n
1205	M397T6_2	y		3.17503e-61	2.68146e-62	0	397.3	5.93305	325131			16		397.297	397.301	5.8598	5.95528	Dodecanamide	4	M+Na	420315	n
1608	M397T6_4	y		1.03609e-54	6.55423e-56	0	397.351	5.77998	325131			26		397.351	397.352	5.7648	5.77998	not assigned
1802	M352T6_4	n		2.23372e-52	1.2592e-53	0	352.325	5.79363	324715	[172][M]+		26		352.325	352.326	5.73772	5.82518	not assigned
2058	M352T6_2	y		2.08665e-49	1.0318e-50	0	352.309	5.90932	324715	[171][M]+		16		352.308	352.31	5.89255	5.9353	N,N',N''-Tributyl-1-hexylsilanetriamine	7	M+Na	760431	n
2244	M352T6_3	y		1.86721e-47	8.46899e-49	0	352.32	5.87547	324715			56		352.31	352.324	5.75667	5.98417	Pyrrolidine	3	M+H	350266	n
3389	M352T6_1	y		4.36536e-39	1.31002e-40	0	352.287	5.83773	324715	[170][M]+		26		352.282	352.289	5.8122	5.97622	4-Aminobenzoic acid--tetradecan-1-ol (1/1)	5	M+H	890669	n
11691	M215T30	y		1.21251e-15	1.05568e-17	0	214.919	30.1565	324699	[47][M]+		57		214.917	214.923	30.0387	30.551	not assigned
4058	M336T6_4	n		7.65616e-36	1.91876e-37	0	336.319	5.87185	324488			56		336.318	336.319	5.86883	5.88483	not assigned
4902	M336T6_5	y		1.94948e-32	4.04607e-34	0	336.327	5.84283	324488	[140][M]+		26		336.32	336.331	5.746	6.03273	not assigned
6001	M336T6_2	y		1.05866e-28	1.79524e-30	0	336.253	5.66073	324488			20		336.253	336.256	5.63622	6.00522	not assigned
12302	M149T7_1	y		2.87464e-14	2.3783e-16	0	149.024	6.89617	322252	[25][M]+		32		149.024	149.024	6.89325	6.91297	not assigned
6027	M214T10_3	n		1.3294e-28	2.24336e-30	0	214.256	9.52012	321808	[45][M]+		29		214.253	214.258	9.43422	9.58702	not assigned
13437	M118T15_1	y		9.6371e-12	7.2999e-14	0	118.086	14.7114	320155		[M+H-COCH2]+ 159.079	58		118.086	118.088	14.5492	14.9777	not assigned
12952	M61T33_2	y		7.77561e-13	6.10829e-15	0	60.9864	33.2298	319316		[M+2H]2+ 119.949 [M+3H-CH2]3+ 193.949	59		60.986	60.9865	33.1363	33.3225	not assigned
28	M541T9_5	y		2.33922e-115	8.50426e-115	0	541.222	9.13885	317101			34		541.22	541.225	9.07963	9.23108	not assigned
1024	M171T11	y		1.01096e-64	1.00413e-65	0	171.115	11.0829	316228		[M+K]+ 132.149 [M+H-CH2]+ 184.123	60		171.115	171.115	11.0823	11.1073	not assigned
192	M793T7	y		1.52046e-91	8.06115e-92	0	792.571	7.16895	312583		[M+H-C3H2O3]+ 877.569	38		792.568	792.575	6.9871	7.28693	PS(16:0/20:0)	4	M+H	40820	n
24	M525T8_3	y		3.13672e-117	1.33042e-116	0	525.295	8.30807	310489		[M+Na]+ 502.306	61		525.295	525.296	8.30807	8.32298	not assigned
236	M525T8_4	y		9.60733e-88	4.14262e-88	0	525.348	8.00979	310489			62		525.348	525.349	7.99123	8.02835	not assigned
16195	M391T6_3	y		5.58823e-06	3.5117e-08	0	391.29	5.75932	309789		[2M+2K-H]+ 157.177	31		391.285	391.291	5.63727	5.84247	not assigned
10939	M98T28_2	n		3.53544e-17	3.28958e-19	0	97.969	28.4458	305437			45		97.9683	97.9702	28.166	28.6075	not assigned
12423	M98T28_1	n		5.14652e-14	4.21336e-16	0	97.9688	27.5718	305437			46		97.9686	97.9694	27.5163	27.7645	not assigned
3063	M143T15	y		4.74895e-41	1.57716e-42	0	143.084	14.9946	304277		[M+H+HCOOH]+ 96.0707	63		143.083	143.084	14.8979	15.1688	Lithium, [1-(trimethylsilyl)-2-propenyl]-	2	M+Na	616592	n
5497	M118T16_2	n		3.14356e-30	5.8213e-32	0	118.088	15.5692	304019	[13][M]+		64		118.086	118.089	15.3153	15.8209	not assigned
5933	M118T15_2	y		6.40129e-29	1.09802e-30	0	118.087	15.1141	304019		[M+H-COCH2]+ 159.091	65		118.086	118.088	15.0212	15.2277	betaine; nitrates	2	M+H	274636	n
282	M653T6_1	n		1.21614e-85	4.36372e-86	0	652.508	5.86628	302378			56		652.498	652.51	5.82128	5.90135	not assigned
292	M652T6_7	n		2.46754e-85	8.5992e-86	0	652.496	5.92672	302378			16		652.495	652.496	5.92672	5.96612	not assigned
764	M445T6_3	y		1.34935e-70	1.79381e-71	0	445.321	5.9675	301994	[297][M]+		16		445.315	445.323	5.93452	6.013	2-[4'-(Hexyloxy)[1,1'-biphenyl]-4-yl]-5-octylpyrimidine; 1-[2-(4-Tetradecylphenyl)hydrazinylidene]naphthalen-2(1H)-one; 5-[4-(Heptyloxy)phenyl]-2-(4-heptylphenyl)pyrimidine	1	M+H	836567; 892679; 915784	n
7612	M398T6_8	n		2.54847e-24	3.40642e-26	0	398.43	5.67518	300162	[226][M]+		20		398.429	398.431	5.64972	5.70472	not assigned
14531	M398T6_7	y		4.11154e-09	2.87927e-11	0	398.365	5.84385	300162	[225][M]+		26		398.361	398.368	5.7326	6.12902	not assigned
14798	M338T43_2	y		1.85265e-08	1.27396e-10	0	338.343	43.2288	299092	[150][M]+	[M+H+NH3]+ 320.308 [M+H]+ 337.336	66		338.342	338.348	43.0462	43.2872	not assigned
10542	M85T30	y		5.08692e-18	4.9118e-20	0	84.9602	30.153	294203	[5][M]+		57		84.9592	84.9612	30.0518	30.3267	not assigned
246	M926T7_1	n		2.78204e-87	1.14695e-87	0	925.657	7.18863	293813	[870][M+1]+		38		925.655	925.661	7.09785	7.35442	not assigned
492	M926T7_2	n		6.94758e-78	1.42913e-78	0	925.671	7.13952	293813	[871][M+1]+		41		925.666	925.673	7.09443	7.24775	not assigned
53	M882T7	y		2.1408e-107	4.11172e-107	0	881.628	7.23864	293694	[810][M+1]+		38		881.624	881.632	7.10588	7.38407	PG(22:1(11Z)/22:4(7Z,10Z,13Z,16Z))	1	M+H	79579	n
10217	M332T9_2	n		9.77554e-19	9.73882e-21	0	332.336	9.08835	293512	[138][M]+		67		332.331	332.338	9.01395	9.19748	not assigned
8216	M664T6_3	n		6.80258e-23	8.4268e-25	0	664.465	6.42898	293483	[565][M+1]+		39		664.458	664.467	6.31713	6.51352	not assigned
97	M652T9_6	y		4.10753e-100	4.24074e-100	0	652.435	8.89688	289700		[M+H-CO]+ 679.416	68		652.434	652.435	8.89682	8.93613	not assigned
103	M652T9_5	y		9.8493e-100	9.57251e-100	0	652.42	8.72114	289700		[M+H+NH3]+ 634.386	30		652.418	652.421	8.51497	8.78808	not assigned
6991	M328T9_5	n		5.68037e-26	8.26717e-28	0	328.39	8.99576	286405	[129][M+2]+		1		328.385	328.392	8.9149	9.11493	not assigned
17271	M343T9_3	y		0.00283326	1.66964e-05	0	343.3	8.87265	285461	[163][M]+		68		343.296	343.303	8.68907	9.13713	not assigned
113	M349T8	y		1.99173e-98	1.78286e-98	0	349.188	7.83752	285346		[M+Na]+ 326.202	15		349.183	349.19	7.72808	7.92363	not assigned
17726	M73T36	y		0.195137	0.00112046	0	72.9376	36.3415	284143			69		72.9374	72.9382	36.3168	36.4017	not assigned
5740	M628T6_8	y		1.84521e-29	3.2701e-31	0	628.438	5.99327	274575	[506][M]+		5		628.434	628.44	5.95853	6.02885	not assigned
6116	M628T6_6	y		2.27574e-28	3.78638e-30	0	628.369	6.05143	274575			5		628.368	628.37	6.04607	6.0597	not assigned
6119	M628T6_7	y		2.28607e-28	3.80306e-30	0	628.383	6.04588	274575			5		628.382	628.383	6.04083	6.05093	L-Threonyl-L-leucyl-L-phenylalanyl-L-leucyl-L-leucine; Leu Leu Val Val Tyr	2	M+Na	920825; 264069	n
11683	M391T6_2	y		1.18622e-15	1.03331e-17	0	391.29	6.42026	272753			39		391.285	391.291	6.161	6.47533	5-{[3-(Octadecyloxy)propyl]carbamoyl}benzene-1,2,3-triyl triacetate	1	M+Na	881708	n
601	M328T8_3	y		6.73746e-75	1.14014e-75	0	328.209	7.82187	269148	[130][M+1]+		15		328.204	328.21	7.7167	7.94637	not assigned
17286	M338T44	n		0.00318012	1.87271e-05	0	338.346	43.6287	268500	[146][M]+	[M+H]+ 337.338	44		338.34	338.348	43.4038	43.6845	not assigned
367	M372T8	y		4.54098e-82	1.25668e-82	0	372.235	7.95506	266564	[194][M+1]+		7		372.229	372.237	7.82837	7.9801	not assigned
11221	M103T6_3	n		1.30246e-16	1.181e-18	0	103.077	6.09618	264082		[M+3H-CH4]3+ 322.237	11		103.077	103.077	5.8074	6.1293	not assigned
12375	M103T7_3	n		4.03082e-14	3.31561e-16	0	103.077	6.60144	264082		[M+H-C2H4]+ 130.107	37		103.075	103.077	6.44747	6.75897	not assigned
17078	M407T42_1	y		0.000595237	3.54752e-06	0	406.717	42.1357	258107		[M+Na]+ 383.728	24		406.717	406.717	42.1357	42.1357	not assigned
12720	M103T6_1	n		2.10031e-13	1.68043e-15	0	103.04	6.0919	256453			11		103.039	103.041	5.79792	6.15157	not assigned
47	M697T6_2	y		1.20919e-108	2.56952e-108	0	696.538	5.87765	255479			56		696.538	696.538	5.87765	5.87765	CTK1D1441; N-(tetradecanoyl)-1-beta-glucosyl-sphinganine	1	M+H	592897; 53987	n
556	M697T6_1	y		4.70189e-76	8.60587e-77	0	696.535	5.90978	255479			16		696.524	696.537	5.86013	5.97762	CTK1D1441	4	M+H	592897; 53987	n
9334	M696T6_8	y		1.61062e-20	1.75529e-22	0	696.461	6.03366	255479	[619][M]+		5		696.456	696.462	5.99738	6.06928	not assigned
373	M489T6_3	y		7.60898e-82	2.07152e-82	0	489.348	6.00012	253583			5		489.341	489.349	5.981	6.05957	Trinonyl(sulfanylidene)-lambda~5~-arsane	1	M+H	936382	n
404	M489T6_4	y		8.36722e-81	2.10686e-81	0	489.35	6.01017	253583			5		489.35	489.35	6.00122	6.01912	9,9-dioctyl-2,7-bis(prop-1-ynyl)fluorene	2	M+Na	481542	n
109	M565T9_5	y		1.9395e-99	1.81129e-99	0	565.207	9.02638	253171			1		565.201	565.209	8.96975	9.12993	peptide
16854	M388T7_2	y		8.71767e-05	5.26516e-07	0	388.283	7.43517	252034		[3M+3K-H]2+ 220.222	70		388.281	388.283	7.23622	7.49632	not assigned
256	M608T6_8	n		7.77593e-87	3.09114e-87	0	608.481	5.83347	249305	[484][M]2+		26		608.475	608.483	5.79013	5.85175	not assigned
10065	M144T14_2	n		4.53207e-19	4.58243e-21	0	144.087	13.9184	248501		[M+Na]+ 121.092	28		144.087	144.087	13.9091	13.9365	not assigned
127	M755T9_6	y		9.11545e-97	7.30633e-97	0	755.407	9.14067	247129			34		755.407	755.407	9.13773	9.1436	not assigned
152	M755T9_7	y		8.06084e-95	5.35508e-95	0	755.417	9.16729	247129			34		755.413	755.42	9.10985	9.25237	L-Seryl-L-tyrosyl-D-alanyl-L-leucyl-N~5~-(diaminomethylidene)-L-ornithyl-N-ethyl-L-prolinamide	1	M+Na	951952	n
15045	M371T9_3	y		7.72676e-08	5.22686e-10	0	371.332	8.6995	246890	[195][M]+	[M+H]+ 370.324	30		371.327	371.335	8.51993	8.8788	not assigned
13381	M655T6_4	y		7.43474e-12	5.65377e-14	0	655.337	5.53272	246239	[547][M+1]+		6		655.337	655.345	5.53272	5.5446	not assigned
14041	M72T42_1	n		2.83428e-10	2.0547e-12	0	71.9295	42.3979	244595		[M+H+K]2+ 103.886	27		71.9294	71.9304	41.9708	42.5762	not assigned
72	M531T9_1	y		2.35407e-104	3.32822e-104	0	531.245	9.04357	243229			1		531.243	531.248	8.99278	9.1331	not assigned
13086	M72T43_1	n		1.53999e-12	1.19791e-14	0	71.9295	42.7005	242344			47		71.9294	71.9303	42.6513	42.783	not assigned
13235	M288T10_2	y		3.28627e-12	2.52666e-14	0	288.258	9.73028	241249	[96][M]+	[M+H-C6H10O4]+ 433.311	21		288.253	288.261	9.6055	9.85573	not assigned
10	M609T9_8	y		1.94076e-127	1.97558e-126	0	609.397	8.57997	239837		[M+H+NH3]+ 591.362	14		609.393	609.397	8.57843	8.66327	not assigned
11940	M73T43_2	n		3.9491e-15	3.36604e-17	0	72.938	42.9803	239519		[M+Na]+ 49.9531	71		72.937	72.9382	42.9158	43.194	not assigned
11243	M338T7_1	y		1.39403e-16	1.26187e-18	0	338.343	6.91269	239221	[145][M]+		32		338.342	338.343	6.86835	6.91762	not assigned
14955	M72T42_2	n		4.60621e-08	3.13468e-10	0	71.9303	41.7184	238067			24		71.9303	71.9303	41.6728	41.764	not assigned
483	M705T6_2	y		3.05301e-78	6.42442e-79	0	704.523	6.24598	234607	[638][M]+		39		704.518	704.529	6.16738	6.41637	1-dodecanoyl-2-(9Z-octadecenoyl)-sn-glycero-3-phosphocholine	1	M+H	39182	n
498	M705T6_1	n		8.97592e-78	1.83143e-78	0	704.515	6.17175	234607	[637][M]+		11		704.513	704.515	6.15957	6.19128	not assigned
631	M705T6_3	y		2.41212e-74	3.89129e-75	0	704.55	6.10502	234607	[632][M+2]+		11		704.542	704.55	6.08772	6.11735	not assigned
17199	M330T9_4	y		0.00166975	9.88016e-06	0	330.264	9.39868	234218			29		330.264	330.265	9.35122	9.40837	not assigned
17585	M330T9_6	y		0.0709405	0.000410581	0	330.304	9.4731	234218			29		330.299	330.306	9.33845	9.61158	not assigned
14245	M97T42_2	y		8.68503e-10	6.20572e-12	0	97.0392	42.3025	233580			27		97.0391	97.0392	42.2465	42.4353	not assigned
11587	M664T7_2	y		7.37936e-16	6.48295e-18	0	664.459	6.89617	233232	[564][M+1]+		32		664.458	664.46	6.877	6.90468	not assigned
4976	M392T6_4	y		4.28109e-32	8.75531e-34	0	392.355	5.62123	233016	[219][M+1]+		8		392.347	392.356	5.60367	5.8472	not assigned
9540	M666T6_1	y		4.1213e-20	4.39693e-22	0	665.574	5.61257	231709	[568][M+2]+		8		665.571	665.575	5.59793	5.62603	not assigned
553	M838T7	y		3.63041e-76	6.6753e-77	0	837.602	7.19995	231492	[777][M+1]+		38		837.598	837.605	7.05518	7.34842	1-eicosyl-2-(4Z,7Z,10Z,13Z,16Z,19Z-docosahexaenoyl)-glycero-3-phospho-(1'-sn-glycerol)	2	M+H	79904	n
13960	M97T42_1	n		1.9881e-10	1.44896e-12	0	96.9618	42.4476	231478			27		96.9611	96.9623	42.0532	42.7583	not assigned
14273	M97T40_1	y		1.00574e-09	7.17167e-12	0	96.961	39.9987	230787		[M+Na]+ 73.9677	72		96.961	96.961	39.9987	39.9987	not assigned
14765	M548T9_1	n		1.43449e-08	9.88872e-11	0	547.519	9.01637	230559			1		547.519	547.52	8.97813	9.05082	not assigned
14770	M548T9_2	y		1.45601e-08	1.00348e-10	0	547.527	9.07005	230559		[M+H-C4H8]+ 602.576 [M+H-C6H10O5]+ 708.567	67		547.52	547.531	9.01123	9.18482	not assigned
2926	M228T6_1	n		8.77391e-42	3.04979e-43	0	228.199	5.86007	230252	[52][M]+		26		228.196	228.201	5.58818	5.96755	not assigned
12864	M639T6_5	y		4.60195e-13	3.63942e-15	0	639.314	5.53272	230185	[523][M+2]+		6		639.314	639.322	5.53272	5.53615	not assigned
12986	M97T41	y		9.02447e-13	7.07268e-15	0	96.9612	40.8925	230156			73		96.9612	96.9612	40.8925	40.8925	not assigned
16368	M681T42	y		7.8966e-06	4.90819e-08	0	680.975	42.32	229331			27		680.975	680.975	42.32	42.32	not assigned
48	M566T9_3	y		1.24515e-108	2.64061e-108	0	566.203	9.034	227521			1		566.196	566.205	8.96975	9.12993	not assigned
293	M566T9_4	y		2.60227e-85	9.04084e-86	0	566.236	9.39918	227521			29		566.236	566.242	9.39918	9.52563	not assigned
7855	M335T7_2	y		1.00906e-23	1.3075e-25	0	335.285	6.81597	226215			32		335.281	335.286	6.51588	6.99235	Dioctyl(phenyl)phosphane	4	M+H	732459	n
1332	M401T6_3	y		6.08076e-59	4.64276e-60	0	401.294	5.95049	225810	[231][M]+		16		401.288	401.296	5.89053	5.99172	Pyrimidine	3	M+H	487079	n
189	M533T6_5	y		9.76845e-92	5.24082e-92	0	533.367	6.05955	225512	[379][M]+		5		533.362	533.367	5.80197	6.05955	3,6,9,12,15,18,21,24-Octaoxatetratriacontan-1-ol	1	M+Na	385722	n
207	M533T6_6	y		1.02226e-89	5.01263e-90	0	533.374	6.04237	225512			5		533.368	533.377	6.03188	6.10528	3'-hexadecyl-1',3'-dimethyl-6-nitrospiro[chromene-2,2'-indole]	1	M+H	565046	n
1682	M401T6_4	y		8.09225e-54	4.89491e-55	0	401.343	5.7659	224046		[M+Na+CF3COOH]+ 244.366	31		401.343	401.343	5.76175	5.77005	…ol alcohol
16936	M72T40	n		0.000162883	9.79009e-07	0	71.9296	39.8875	223573		[M+K]+ 32.9652	74		71.9294	71.9304	39.634	40.0435	not assigned
13541	M72T41	n		1.81475e-11	1.3641e-13	0	71.9302	40.9433	222092			75		71.9302	71.9302	40.877	41.0097	not assigned
13055	M72T39_3	n		1.32546e-12	1.03347e-14	0	71.9295	39.0725	221726		[M+K]+ 32.9662 [M+Na]+ 48.9402 [M+H]+ 70.9221	76		71.9295	71.9304	38.9958	39.0725	not assigned
11502	M57T28_1	y		5.22706e-16	4.62459e-18	0	56.9422	28.4458	221203	[1][M]+		45		56.9417	56.943	28.1553	28.6075	not assigned
12377	M57T28_2	y		4.0777e-14	3.35343e-16	0	56.942	27.5718	221203		[M+Na]+ 33.9494	46		56.9419	56.9425	27.5265	27.7483	not assigned
14040	M97T40_2	y		2.83227e-10	2.05326e-12	0	96.9612	40.2728	220275			77		96.9612	96.9612	40.2728	40.2728	not assigned
17270	M72T39_2	n		0.00281905	1.66131e-05	0	71.9303	39.4227	220251			78		71.9302	71.9303	39.3272	39.551	not assigned
93	M970T7	y		6.44171e-101	7.05087e-101	0	969.683	7.20007	219618	[911][M+1]+		38		969.681	969.686	7.13075	7.3453	2-O-hexadecanoyl-3-O-(2S,4S,6S-trimethyl-3S-hydroxy-henicosanoyl)-alpha,alpha-trehalose	2	M+Na	82429	n
15957	M452T38_3	y		3.63413e-06	2.31701e-08	0	451.79	37.8047	219559			22		451.79	451.79	37.8047	37.8047	not assigned
16187	M452T37_2	y		5.47783e-06	3.44434e-08	0	451.791	37.4327	219559		[M+H-CH2]+ 464.807	23		451.79	451.792	37.3648	37.5005	not assigned
9559	M172T12_2	n		4.54406e-20	4.83768e-22	0	172.117	11.5491	218349			9		172.117	172.119	11.4382	11.7825	not assigned
554	M662T6_2	y		3.71609e-76	6.82811e-77	0	661.505	6.2364	216601	[561][M+1]+		39		661.505	661.506	6.12798	6.2364	Hexatriacontyl carbamimidothioate--hydrogen bromide (1/1)	2	M+H	788532	n
742	M662T6_1	y		2.74394e-71	3.75862e-72	0	661.5	6.1782	216601	[560][M+1]+		11		661.491	661.505	6.13843	6.24013	2,2'-Sulfanediylbis(5-pentadecylphenol)	2	M+Na	909029	n
14777	M72T37_2	n		1.56074e-08	1.07499e-10	0	71.9303	36.7255	215750			50		71.9302	71.9304	36.6553	36.7462	not assigned
14623	M72T37_1	n		7.24202e-09	5.03848e-11	0	71.9294	37.3548	215111			23		71.9294	71.9294	37.3548	37.3548	not assigned
15533	M72T39_1	n		1.04323e-06	6.83391e-09	0	71.9302	38.7282	215094			79		71.9295	71.9304	38.6807	38.7887	not assigned
16911	M330T9_5	y		0.000135256	8.14098e-07	0	330.281	9.23617	212621			34		330.281	330.281	9.23617	9.23617	not assigned
935	M300T6_1	n		5.59165e-67	6.08635e-68	0	300.294	5.84711	212053	[101][M]+		26		300.29	300.296	5.8135	5.9681	not assigned
6083	M143T11_2	y		1.86485e-28	3.1199e-30	0	143.083	11.0913	210716		[M+Na+HCOOH]+ 74.0859	60		143.083	143.084	11.0741	11.1124	Cumene; Ethyltoluene	3	M+Na	70027; 70123	n
15476	M239T8	y		7.5319e-07	4.95315e-09	0	239.152	7.6147	210343	[57][M]+	[M+H]+ 238.144	80		239.149	239.154	7.51865	7.76657	not assigned
17000	M239T7_2	y		0.000286106	1.71289e-06	0	239.085	7.04152	210343		[M+Na+NaCOOH]+ 148.105	41		239.083	239.086	6.61892	7.25705	not assigned
6414	M159T15_1	y		1.71609e-27	2.72232e-29	0	159.079	14.9107	209685		[M+Na+HCOOH]+ 90.0854	81		159.077	159.079	14.696	14.9983	Phenol	3	M+H	369911	n
16491	M452T42_4	y		1.12679e-05	6.95423e-08	0	451.79	41.7225	208897			24		451.79	451.791	41.6062	41.8963	not assigned
1524	M485T7_4	y		7.66106e-56	5.1075e-57	0	485.395	6.9034	208301			32		485.388	485.397	6.84023	7.05328	1,3,5-Tris(octyloxy)benzene	4	M+Na	884660	n
15527	M97T39	y		9.93264e-07	6.51095e-09	0	96.9611	38.7223	207650			79		96.9611	96.9611	38.7223	38.7223	not assigned
14586	M97T38	y		5.65086e-09	3.94246e-11	0	96.9611	38.0502	205528			22		96.9611	96.9621	37.9098	38.0502	not assigned
7579	M209T10	n		2.04127e-24	2.74117e-26	0	209.204	9.69835	203941		[M+Na+NH3]+ 169.184	21		209.2	209.205	9.58282	9.78057	not assigned
14813	M468T6_3	y		1.99514e-08	1.37084e-10	0	468.396	5.92645	202134	[322][M]+		16		468.39	468.399	5.87547	5.97622	not assigned
689	M379T7_2	y		1.38948e-72	2.05275e-73	0	379.311	6.89733	201223			32		379.305	379.313	6.76865	7.02947	1H-Pyrrole	0	M+H	639206	n
11990	M97T36_2	y		5.31659e-15	4.51265e-17	0	97.0392	35.9398	200713		[2M+2Na+K]3+ 103.082	82		97.0391	97.0392	35.8373	36.0423	not assigned
193	M529T7_4	y		2.28582e-91	1.20042e-91	0	529.414	6.93083	200693	[372][M+1]+		32		529.414	529.414	6.93083	6.93083	3,6,9,12-Tetraazatriacontane-1-sulfonic acid	3	M+Na	361468	n
2042	M529T7_5	y		1.65091e-49	8.21497e-51	0	529.423	6.92727	200693			32		529.421	529.424	6.85548	7.05767	not assigned
7542	M655T6_5	y		1.71832e-24	2.31716e-26	0	655.447	5.5962	200399	[548][M+1]+		8		655.444	655.449	5.57365	5.61808	2,7-Bis[2-(4-methoxyphenyl)ethenyl]-9,9-dioctyl-9H-fluorene	6	M+H	952211	n
1346	M328T6_1	n		1.00242e-58	7.57837e-60	0	328.326	5.81947	198220	[132][M]+		26		328.321	328.328	5.79013	5.99228	not assigned
1780	M482T6_3	y		1.26751e-52	7.23533e-54	0	482.375	5.83393	195542	[335][M]+		26		482.368	482.379	5.79013	5.92125	1'H-5alpha-Cholest-2-eno[3,2-b]indole	1	M+Na	70912	n
2351	M482T6_5	y		2.41842e-46	1.04593e-47	0	482.414	5.89915	195542			16		482.413	482.414	5.89037	5.90793	not assigned
2711	M526T6_5	n		2.54221e-43	9.54252e-45	0	526.402	5.84025	194922	[370][M]+		26		526.395	526.406	5.79792	5.9021	not assigned
16535	M97T37	y		1.3397e-05	8.24698e-08	0	96.9611	37.381	194445			23		96.9611	96.9611	37.381	37.381	not assigned
7372	M639T6_7	y		6.25848e-25	8.63373e-27	0	639.421	5.58842	193461	[528][M+2]+		8		639.419	639.422	5.57365	5.61883	PG(14:0/12:0)	3	M+H	79757	n
7757	M338T10_2	n		5.74476e-24	7.53698e-26	0	338.346	10.0605	193255		[M+K]+ 299.381 [M+Na]+ 315.355 [M+H]+ 337.337	83		338.342	338.348	9.41463	10.5025	not assigned
14281	M338T11_2	y		1.0559e-09	7.52437e-12	0	338.343	11.1949	192867			84		338.342	338.347	10.9914	11.3179	not assigned
16304	M173T42	n		6.99253e-06	4.36395e-08	0	172.862	42.0043	192826			24		172.862	172.864	41.7225	42.1035	not assigned
449	M577T6_7	y		2.18389e-79	4.9384e-80	0	577.392	5.90413	192483			16		577.391	577.392	5.85262	5.91022	3,6,9,12,15,18,21,24,27-Nonaoxaheptatriacontan-1-ol
5267	M577T6_8	y		4.77381e-31	9.21953e-33	0	577.4	6.08174	192483			5		577.393	577.401	5.8661	6.15813	2,2'-Thiobis(4-dodecylphenol)	9	M+Na	414283	n
6300	M133T8	n		9.05807e-28	1.46179e-29	0	133.088	7.62592	190200	[18][M]+		33		133.086	133.089	7.53303	7.80138	not assigned
16645	M173T41	n		2.41368e-05	1.47592e-07	0	172.862	40.5705	188897		[M+H]+ 171.855	85		172.862	172.864	40.5705	40.7445	not assigned
13258	M257T14	y		3.70458e-12	2.84399e-14	0	257.15	13.6964	188829		[M+Na]+ 234.161	86		257.15	257.151	13.6854	13.81	not assigned
16357	M452T41_3	y		7.78184e-06	4.83935e-08	0	451.79	40.9932	186199			87		451.79	451.79	40.9932	40.9932	not assigned
5663	M159T16	y		1.12071e-29	2.01319e-31	0	159.079	15.9764	184074		[M+H]+ 158.072	88		159.078	159.079	15.706	16.1385	Lithium 1-[(propan-2-yl)sulfanyl]but-2-en-1-ide	2	M+Na	876141	n
391	M647T9_3	y		2.9214e-81	7.60569e-82	0	647.268	8.99987	183753			1		647.264	647.273	8.93927	9.13672	not assigned
13082	M250T43_2	y		1.52043e-12	1.18295e-14	0	250.181	43.3453	183709			44		250.177	250.182	43.047	43.5955	not assigned
5748	M279T6_4	y		1.90882e-29	3.37974e-31	0	279.207	5.62193	183214	[90][M]+		8		279.194	279.207	5.60555	5.9014	Acetanilide	0	M+H	423520	n
10528	M360T9_2	y		4.82546e-18	4.66405e-20	0	360.274	9.10157	181932		[M+K]+ 321.316	67		360.273	360.276	9.04887	9.2191	not assigned
10730	M360T9_3	y		1.26276e-17	1.1973e-19	0	360.341	8.98985	181932			1		360.34	360.341	8.95002	8.98985	not assigned
11475	M360T9_4	n		4.63464e-16	4.10991e-18	0	360.347	9.01973	181932			1		360.346	360.357	8.933	9.14988	not assigned
6095	M665T6_5	y		2.03887e-28	3.40297e-30	0	665.467	6.47431	181667	[571][M]+	[M+K+NH3]+ 609.474	39		665.465	665.468	6.23413	6.49095	not assigned
8940	M391T7_3	y		2.31671e-21	2.63715e-23	0	391.343	6.77849	181430		[3M+H]+ 130.107	37		391.343	391.345	6.49108	6.80003	not assigned
16466	M681T43_2	y		1.02198e-05	6.31643e-08	0	680.975	42.6283	181308		[M+H]+ 679.967 [M+H-CH2]+ 693.986	47		680.974	680.977	42.5347	42.7642	not assigned
146	M622T9_5	y		3.36161e-95	2.34379e-95	0	622.288	8.92688	181170		[M+K]+ 583.326 [M+H]+ 621.278	68		622.284	622.29	8.88107	9.03037	not assigned
9	M478T8	y		5.89118e-129	6.66323e-128	0	478.319	8.21138	180937	[331][M+2]+		2		478.313	478.319	8.20317	8.24807	not assigned
14435	M173T28_2	n		2.45495e-09	1.73062e-11	0	172.862	27.6431	180631			46		172.862	172.863	27.5427	27.7483	not assigned
14521	M173T28_1	n		3.82669e-09	2.68257e-11	0	172.862	28.451	180631			45		172.861	172.865	28.181	28.5942	not assigned
9139	M340T9_6	n		6.03044e-21	6.71404e-23	0	340.362	9.15573	179714	[159][M]+		34		340.356	340.363	9.08558	9.30893	not assigned
773	M687T6_7	y		2.5234e-70	3.31089e-71	0	687.218	6.10907	178640		[M+Na]+ 664.23	11		687.211	687.221	6.0843	6.17467	5,10,15,20-Tetrakis(4-fluorophenyl)porphyrin	1	M+H	614013	n
16367	M452T42_5	y		7.89272e-06	4.90587e-08	0	451.79	42.3268	178526			27		451.79	451.79	42.3268	42.3268	not assigned
8614	M89T8	n		5.31637e-22	6.28172e-24	0	89.061	7.62103	178508	[6][M]+	[M+H]+ 88.0537	33		89.0596	89.0616	7.52727	7.81	not assigned
6698	M113T13_2	n		9.48857e-27	1.44188e-28	0	113.109	12.6992	178335			19		113.109	113.109	12.6992	12.6992	not assigned
6901	M113T12_1	y		3.36138e-26	4.95523e-28	0	113.072	12.1586	178335		[M+H]+ 112.064	10		113.071	113.073	12.0702	12.3322	not assigned
7445	M113T13_1	y		9.04276e-25	1.23603e-26	0	113.072	12.6566	178335		[M+Na]+ 90.0804	19		113.072	113.072	12.5142	12.7973	not assigned
11459	M338T11_1	y		4.25418e-16	3.77812e-18	0	338.342	10.8225	177565		[M+K]+ 299.38	89		338.341	338.347	10.6249	10.9414	not assigned
10292	M110T28_2	n		1.44758e-18	1.43125e-20	0	109.944	28.4248	176704	[9][M]+		45		109.943	109.945	28.181	28.5942	not assigned
14881	M110T28_1	n		2.90489e-08	1.98674e-10	0	109.873	28.389	176704	[8][M]+		45		109.873	109.874	28.33	28.4455	not assigned
653	M570T6_5	n		1.21539e-73	1.89379e-74	0	570.416	5.80734	174558	[434][M]+		26		570.415	570.417	5.79373	5.84045	not assigned
1147	M570T6_6	n		3.04717e-62	2.70112e-63	0	570.429	5.85278	174558			26		570.421	570.432	5.81082	5.97817	not assigned
270	M820T7	y		3.50077e-86	1.30708e-86	0	819.572	7.18325	174383		[M+Na]+ 796.583	38		819.569	819.575	7.05518	7.3393	Tridecanoic acid	3	M+Na	379846	n
233	M501T6_2	y		7.62241e-88	3.30815e-88	0	501.165	6.24462	174329		[M+Na]+ 478.176	39		501.163	501.168	6.21477	6.2588	peptide
15336	M173T43_1	n		3.33158e-07	2.21126e-09	0	172.863	42.5653	173691			47		172.863	172.864	42.4022	42.6757	not assigned
6272	M328T6_3	n		7.10908e-28	1.15369e-29	0	328.377	5.69788	173581	[134][M]+		31		328.376	328.378	5.65857	5.77487	not assigned
10954	M110T28_3	n		3.87278e-17	3.59804e-19	0	109.944	27.5718	173309		[M+3H-CO]3+ 354.799	46		109.943	109.945	27.5163	27.7322	not assigned
2791	M390T6_1	y		1.09515e-42	3.99287e-44	0	390.316	5.81938	173091			26		390.315	390.321	5.7543	5.85892	not assigned
13162	M140T14	y		2.17254e-12	1.67999e-14	0	140.07	13.702	172927		[M+2Na]2+ 234.161	86		140.07	140.071	13.6854	13.81	not assigned
16831	M61T35	y		7.66914e-05	4.63687e-07	0	60.9866	35.0485	172904			90		60.9866	60.9871	34.9182	35.0485	not assigned
1056	M379T7_1	y		4.73788e-64	4.56715e-65	0	379.297	7.12625	172158		[M+H-COCH2]+ 420.301	41		379.297	379.298	7.10573	7.12918	Dibutyl dodecyl phosphate	0	M+H	887903	n
22	M522T8	y		2.55797e-118	1.18358e-117	0	522.346	8.32675	171539		[M+H+NH3]+ 504.311	61		522.346	522.346	8.32675	8.34102	not assigned
42	M522T9_2	y		1.12493e-110	2.72646e-110	0	522.318	8.63978	171539			30		522.318	522.318	8.63335	8.64822	not assigned
9964	M72T36_2	n		2.93157e-19	2.9941e-21	0	71.9873	36.2557	171460		[M+H]+ 70.9824	91		71.9873	71.9873	36.0725	36.3518	not assigned
15220	M422T6_3	n		1.9965e-07	1.33508e-09	0	422.419	5.69092	170013			20		422.413	422.421	5.6364	5.713	not assigned
8403	M73T33_4	y		1.88808e-22	2.28695e-24	0	72.9863	33.2403	169327		[M+H-CO2]+ 115.971	59		72.9859	72.9863	33.1447	33.3128	not assigned
16447	M73T33_3	y		9.49093e-06	5.87319e-08	0	72.9863	32.7463	169327		[M+H-CO2]+ 115.971	55		72.9862	72.9864	32.3938	32.9952	not assigned
2583	M336T6_3	y		3.05851e-44	1.2042e-45	0	336.288	5.90765	169155			16		336.283	336.29	5.86783	5.94263	not assigned
55	M633T9_4	y		5.60933e-107	1.01849e-106	0	633.269	9.02865	168990			1		633.266	633.272	8.97002	9.12523	Acetic acid--L-tyrosylglycylglycyl-L-phenylalanyl-L-methioninamide (1/1)	1	M+H	871180	n
13411	M365T6_5	y		8.40942e-12	6.38246e-14	0	365.378	6.32293	168640			39		365.378	365.378	6.3162	6.34812	not assigned
242	M741T6_2	y		2.24278e-87	9.36442e-88	0	740.561	5.95078	168012	[682][M+2]+		16		740.557	740.565	5.90678	5.962	PC(O-14:0/20:4(5Z,8Z,11Z,14Z))	3	M+H	40050	n
9309	M69T28	y		1.37658e-20	1.50513e-22	0	68.9821	28.2295	167756		[M+Na]+ 45.9968	93		68.982	68.9826	28.1438	28.2862	not assigned
10400	M69T29_2	y		2.49009e-18	2.43693e-20	0	68.9824	28.874	167756			92		68.9817	68.9833	28.6675	29.0028	not assigned
4478	M167T6_3	y		4.0069e-34	9.10726e-36	0	167.062	5.61883	167580	[29][M]+	[2M+K]+ 64.0422	8		167.062	167.063	5.6045	5.63048	not assigned
12533	M424T6_4	y		8.45004e-14	6.86253e-16	0	424.368	5.89283	166937			16		424.364	424.372	5.82907	6.00338	not assigned
8019	M390T6_3	y		2.32296e-23	2.9487e-25	0	390.379	5.7036	166845		[3M+H+Na]2+ 252.251	31		390.378	390.38	5.68337	5.71802	not assigned
50	M503T8	y		3.50368e-108	7.06204e-108	0	503.313	8.32675	166791		[M+H]+ 502.306	61		503.313	503.313	8.32675	8.34102	not assigned
640	M467T6_1	y		4.12971e-74	6.56846e-75	0	467.365	6.02067	166292			5		467.358	467.367	6.00057	6.07125	1~4~-Butyl-4~4~-pentyl-1~1~,1~2~,1~3~,1~4~,1~5~,1~6~,4~1~,4~2~,4~3~,4~4~,4~5~,4~6~-dodecahydro-1~1~,2~1~:2~4~,3~1~:3~4~,4~1~-quaterphenyl	0	M+Na	757327	n
1059	M467T6_2	y		5.46997e-64	5.25792e-65	0	467.382	5.80558	166292			26		467.379	467.383	5.7747	5.82928	Octadecanamide	1	M+Na	369994	n
13701	M467T6_3	y		4.2792e-11	3.17843e-13	0	467.419	5.82477	166292	[318][M+1]+		26		467.416	467.422	5.78387	5.84385	not assigned
8599	M365T6_3	y		5.03395e-22	5.95632e-24	0	365.32	6.31682	166223			39		365.317	365.322	6.26193	6.35247	not assigned
148	M573T7_4	y		5.39306e-95	3.66669e-95	0	573.449	6.94243	164655	[435][M+3]+		32		573.446	573.451	6.87835	7.04168	DG(13:0/18:2(9Z,12Z)/0:0)[iso2]	1	M+Na	98379	n
37	M799T13	y		7.23007e-112	1.96281e-111	0	799.341	12.8638	164598			94		799.339	799.344	12.7902	13.2641	not assigned
10402	M72T36_1	n		2.50232e-18	2.44867e-20	0	71.9302	36.3135	164273			91		71.9296	71.9303	36.128	36.3328	not assigned
3476	M338T12_3	y		1.27203e-38	3.72328e-40	0	338.344	12.3134	164152	[155][M]+		95		338.342	338.345	12.2765	12.4535	not assigned
9327	M338T12_1	n		1.50712e-20	1.64475e-22	0	338.347	11.5878	164152		[M+K]+ 299.383	9		338.342	338.348	11.472	11.787	not assigned
12384	M272T8	n		4.19153e-14	3.44526e-16	0	272.262	8.46584	163434	[83][M]+		96		272.259	272.264	8.35632	8.73598	not assigned
416	M660T7_3	y		2.40793e-80	5.84788e-81	0	660.49	6.98007	163027	[556][M+2]+		32		660.489	660.49	6.98007	7.01273	not assigned
2443	M660T7_4	y		1.79438e-45	7.47066e-47	0	660.498	7.02045	163027			32		660.495	660.501	6.92407	7.08248	Acidissiminin	1	M+H	93280	n
307	M864T7	y		1.10135e-84	3.65184e-85	0	863.598	7.23358	162607			38		863.597	863.601	7.10588	7.35673	PI(O-20:0/17:2(9Z,12Z))	3	M+H	81035	n
9771	M187T12_2	y		1.24047e-19	1.29217e-21	0	187.111	11.5756	162494			9		187.11	187.111	11.5403	11.7281	not assigned
15981	M455T38	y		3.83648e-06	2.44187e-08	0	454.788	37.7937	162458		[M+2H-CO2]2+ 951.56	22		454.788	454.788	37.7937	37.7937	not assigned
16548	M455T37	y		1.45128e-05	8.9254e-08	0	454.788	37.4152	162458		[M+K+HCOOH]+ 369.823 [M+H+HCOOH]+ 407.777	23		454.788	454.789	37.338	37.4923	not assigned
509	M441T7_4	y		2.11653e-77	4.22227e-78	0	441.368	6.86553	162227			32		441.362	441.37	6.81667	6.99773	2,5-Cyclohexadiene-1,4-dione, 2,5-dihydroxy-3-undecyl-, compd. with 2-methyl-1-propanamine(1:2); Pentanoic acid; lauroyl glutamic dibutylamide	1	M+H	321506; 588970; 633036	n
13223	M392T6_2	y		2.96245e-12	2.28035e-14	0	392.295	5.654	160771			20		392.288	392.299	5.50073	5.9784	not assigned
1854	M103T6_2	y		9.40009e-52	5.15496e-53	0	103.057	5.69543	160505			20		103.056	103.057	5.66135	5.80478	not assigned
5283	M338T12_2	y		5.25996e-31	1.01282e-32	0	338.344	12.0379	159432			97		338.342	338.344	11.9426	12.0645	not assigned
10551	M183T29_2	y		5.54925e-18	5.35018e-20	0	182.963	28.882	159197		[2M+K]+ 71.9952 [2M+K]+ 71.9952	92		182.962	182.966	28.6775	29.0028	not assigned
12011	M183T28	y		5.92061e-15	5.01642e-17	0	182.963	28.2222	159197		[3M+2Na-H]+ 45.9968	93		182.963	182.974	28.072	28.2572	not assigned
1055	M660T7_2	y		4.64155e-64	4.4762e-65	0	660.464	7.27935	158751		[M+K]+ 621.5	38		660.461	660.465	7.2144	7.29227	not assigned
17688	M61T36	n		0.152368	0.00087686	0	60.9873	35.995	158648		[M+H-CH2]+ 73.9923	82		60.9872	60.9873	35.8635	35.995	not assigned
8586	M254T9_3	y		4.63215e-22	5.49182e-24	0	254.271	9.45158	158402	[74][M+1]+		29		254.267	254.272	9.3736	9.50277	not assigned
9487	M254T9_2	y		3.17844e-20	3.41043e-22	0	254.249	9.31157	158402			40		254.248	254.249	9.2897	9.3255	not assigned
11258	M254T9_4	n		1.56371e-16	1.41316e-18	0	254.288	9.29938	158402			40		254.283	254.288	9.18777	9.3112	not assigned
4124	M97T15_1	n		1.56852e-35	3.87048e-37	0	97.0774	14.9588	157865		[M+H]+ 96.0707	63		97.0767	97.0777	14.5847	15.1688	not assigned
9164	M97T15_2	y		6.80293e-21	7.55284e-23	0	97.101	14.5764	157865			98		97.1006	97.1014	14.3727	15.0689	not assigned
6816	M187T10_3	n		1.86495e-26	2.78513e-28	0	187.228	9.69905	157856	[31][M+1]+		21		187.225	187.229	9.58282	9.77145	not assigned
16021	M455T39_2	y		4.08905e-06	2.59712e-08	0	454.788	39.3461	157829		[M+K]+ 415.819	99		454.788	454.788	39.267	39.4252	not assigned
17933	M455T39_1	y		0.486813	0.00276292	0	454.788	38.752	157818			79		454.788	454.789	38.7112	38.8413	not assigned
409	M440T9_1	y		1.31203e-80	3.25739e-81	0	440.202	9.21552	156786			34		440.198	440.204	9.14512	9.51818	not assigned
1125	M136T13	y		1.26105e-62	1.13852e-63	0	136.064	13.2159	155897		[M+2H-C4H8]2+ 326.186	100		136.064	136.064	13.0701	13.4446	not assigned
14914	M73T33_2	y		3.42672e-08	2.33867e-10	0	72.937	33.0867	154962		[M+Na]+ 49.9479	102		72.9364	72.9371	32.9372	33.1497	not assigned
17140	M73T33_1	y		0.00112387	6.67255e-06	0	72.937	32.5853	154962		[M+Na]+ 49.9446	101		72.9369	72.9382	32.2883	32.7617	not assigned
14555	M512T6_5	y		4.51464e-09	3.15692e-11	0	512.422	5.96499	154910	[355][M]+		16		512.416	512.426	5.91457	5.99743	not assigned
6800	M588T10	y		1.75544e-26	2.62585e-28	0	588.405	10.2809	154542	[452][M]+	[M+K]+ 549.436 [M+H-C4H8]+ 643.46	103		588.398	588.409	10.1949	10.4468	(3beta,5alpha,6beta)-6-Benzamido-5-hydroxycholestan-3-yl acetate	4	M+Na	931564	n
2492	M380T6_2	y		4.49464e-45	1.83535e-46	0	380.341	5.85999	154293	[201][M]+		26		380.337	380.344	5.82727	5.96362	not assigned
4304	M380T6_1	y		8.5728e-35	2.02737e-36	0	380.316	5.95052	154293			16		380.309	380.317	5.90678	5.9933	1,3-Propanediol	1	M+H	628855	n
11559	M61T42_2	n		6.61945e-16	5.82733e-18	0	61.0357	42.3232	153841		[M+H+Na]2+ 98.0666	27		61.0356	61.0357	42.2115	42.4597	not assigned
13679	M61T42_1	y		3.6056e-11	2.68316e-13	0	60.9866	42.377	153841		[M+Na]+ 37.9942 [M+Na]+ 37.9942	27		60.9864	60.9873	42.0448	42.7168	not assigned
14004	M338T45	n		2.39509e-10	1.74082e-12	0	338.346	44.7723	153775	[153][M]+		104		338.342	338.347	44.565	44.8302	not assigned
491	M776T7_1	y		6.79565e-78	1.3991e-78	0	775.545	7.15858	152774		[2M+Na]+ 376.288	38		775.543	775.549	6.9871	7.2778	PG(18:1(9Z)/18:1(9Z))[U]	4	M+H	40846	n
149	M416T8	y		5.45791e-95	3.70783e-95	0	416.263	8.0734	152731		[M+H]+ 415.254	3		416.257	416.263	8.05745	8.09317	not assigned
7229	M397T6_5	y		2.57429e-25	3.62255e-27	0	397.416	5.73719	152627			31		397.416	397.418	5.68437	5.75462	not assigned
1940	M305T9_2	y		1.15016e-50	6.02799e-52	0	305.307	9.18508	151425	[110][M+1]+		34		305.303	305.309	9.1035	9.27238	1-Hexadecylpyridinium	1	M+H	319735	n
15711	M455T40	y		2.05593e-06	1.33153e-08	0	454.788	39.8707	151301		[M+2H-CO2]2+ 951.559	74		454.788	454.788	39.8707	39.8707	not assigned
536	M345T8	y		1.19945e-76	2.27061e-77	0	345.236	7.83001	150976	[164][M+1]+		15		345.232	345.238	7.72565	7.88732	not assigned
14001	M90T42	y		2.3584e-10	1.71454e-12	0	89.9404	42.4937	150441			27		89.9399	89.9414	42.0037	42.7483	not assigned
14938	M422T6_2	y		4.11576e-08	2.80409e-10	0	422.388	5.81054	149984			26		422.386	422.389	5.77988	5.84385	not assigned
68	M723T9_5	y		1.37173e-104	2.02882e-104	0	723.309	8.89447	149982			68		723.305	723.311	8.85148	9.00592	not assigned
16696	M455T42_1	y		3.2696e-05	1.99282e-07	0	454.788	41.7764	149979			24		454.788	454.789	41.7308	41.8882	not assigned
388	M621T6_3	y		2.68422e-81	7.01478e-82	0	621.42	6.12789	149070		[M+Na]+ 598.435	11		621.418	621.427	5.96143	6.21048	Butyl 4'-O-hexadecanoyl-neohesperidoside	1	M+H	102928	n
4361	M299T9_3	y		1.58632e-34	3.69933e-36	0	299.354	9.19025	148001	[100][M+1]+		34		299.35	299.356	9.03187	9.34377	Dimethylethylhexadecylammonium; Tetrapentylammonium; 1-Butanaminium	1	M+H	319014; 435731; 525325	n
15092	M99T6_2	y		9.65675e-08	6.51256e-10	0	99.001	5.70269	147983			31		99.0006	99.0013	5.65857	5.77487	not assigned
6861	M99T6_1	y		2.5475e-26	3.7781e-28	0	98.9854	5.82427	147745			26		98.9842	98.9862	5.74285	6.08095	Oxoacetyl fluoride	1	M+Na	751771	n
6246	M588T7_4	y		6.03125e-28	9.822e-30	0	588.44	6.99768	147491			32		588.439	588.441	6.94385	7.0516	3-(Dodecyloxy)-6-{[4-(dodecyloxy)anilino]methylidene}cyclohexa-2,4-dien-1-one	2	M+Na	927961	n
6587	M588T7_3	y		4.93154e-27	7.61849e-29	0	588.432	7.021	147491	[449][M+2]+		32		588.432	588.432	7.021	7.021	not assigned
8332	M588T7_2	y		1.27275e-22	1.55474e-24	0	588.405	7.16343	147491	[447][M+2]+		38		588.403	588.406	6.81495	7.30218	not assigned
11102	M360T9_5	y		7.94491e-17	7.28282e-19	0	360.365	9.01563	146945	[179][M]+		1		360.359	360.371	8.93303	9.4247	not assigned
5613	M614T6_5	y		7.84472e-30	1.42218e-31	0	614.457	5.85448	146707	[491][M]+		26		614.453	614.46	5.81025	5.90982	not assigned
14932	M61T37_1	y		3.94433e-08	2.68841e-10	0	60.9865	36.7812	146702		[M+Na]+ 37.9941 [M+Na]+ 37.9941	50		60.9864	60.9873	36.7705	36.8693	not assigned
401	M530T6_3	y		6.84147e-81	1.73317e-81	0	530.424	6.0622	146645			5		530.415	530.427	6.0503	6.1041	N,N,N-Triheptylheptan-1-aminium hydrogen sulfate	6	M+Na	704233	n
16012	M409T38	y		4.03793e-06	2.56575e-08	0	408.788	37.744	146484		[M+K+CF3COOH]+ 235.837	22		408.788	408.788	37.744	37.744	not assigned
16083	M409T37	y		4.54742e-06	2.87762e-08	0	408.788	37.4088	146484		[M+Na+CF3COOH]+ 251.813 [M+K]+ 369.823 [M+H]+ 407.777	23		408.788	408.789	37.3335	37.4842	not assigned
16788	M90T41	n		5.40236e-05	3.27532e-07	0	89.9413	40.8895	146218			105		89.9399	89.9414	40.5953	41.0595	not assigned
17670	M73T31	y		0.137601	0.000792535	0	72.9371	31.3958	144586		[M+H-C2H4]+ 99.9547	106		72.9364	72.9384	30.7988	31.8482	not assigned
11136	M338T5_2	n		9.49668e-17	8.67625e-19	0	338.346	5.01967	142978	[149][M]+	[M+K]+ 299.383 [M+Na]+ 315.357	107		338.342	338.347	4.78272	5.12523	not assigned
14929	M90T40_1	n		3.86013e-08	2.63156e-10	0	89.9412	40.1892	142459		[M+H-CO2]+ 132.915	108		89.9398	89.9413	39.932	40.4627	not assigned
4063	M319T10_5	y		8.03775e-36	2.01259e-37	0	319.308	9.94613	142371	[122][M+1]+		35		319.304	319.31	9.8383	10.0682	Diamine	2	M+Na	367922; 736456	n
13159	M203T28_1	y		2.15607e-12	1.66748e-14	0	202.873	28.4342	142279		[M+H-H20]+ 219.876	45		202.871	202.875	28.181	28.6075	not assigned
3064	M338T9_3	y		4.74947e-41	1.57733e-42	0	338.288	9.21157	141920	[144][M]+		34		338.282	338.289	9.13892	9.24575	not assigned
12961	M338T9_4	y		8.12584e-13	6.3792e-15	0	338.342	9.10457	141920	[152][M]+	[M+Na+NH3]+ 298.333	67		338.342	338.346	8.80753	9.17563	not assigned
14937	M90T40_2	n		4.04621e-08	2.75717e-10	0	89.9411	39.7208	141638			109		89.94	89.9414	39.5345	39.8743	not assigned
1830	M305T8_3	y		4.83165e-52	2.68344e-53	0	305.161	7.69622	141567		[M+Na]+ 282.173	33		305.157	305.164	7.60603	7.81863	not assigned
16247	M455T41	y		6.20947e-06	3.88931e-08	0	454.787	40.9848	141546			110		454.787	454.787	40.9848	40.9848	not assigned
13190	M399T9_3	y		2.4862e-12	1.91872e-14	0	399.364	8.59558	141366	[228][M]+	[M+H]+ 398.356	111		399.358	399.367	8.46325	8.72225	not assigned
17561	M203T28_2	y		0.0596971	0.00034595	0	202.873	27.532	141232			46		202.873	202.874	27.5265	27.6092	not assigned
16152	M681T43_1	y		5.14495e-06	3.2417e-08	0	680.974	42.9988	141199		[M+K+HCOOH]+ 596.005 [M+Na+HCOOH]+ 611.979 [M+H+HCOOH]+ 633.961	71		680.973	680.975	42.8998	43.0187	not assigned
4645	M438T6_1	y		1.79003e-33	3.91861e-35	0	438.349	5.81533	140984			26		438.345	438.352	5.77292	5.86013	2-(diethylamino)-N-[3-methyl-2-naphthalen-1-yl-2-(2-piperidin-1-ylethyl)butyl]acetamide	2	M+H	321516	n
7271	M438T6_2	y		3.24839e-25	4.54459e-27	0	438.383	5.85265	140984	[286][M]+		26		438.377	438.387	5.84158	5.88607	not assigned
16753	M97T36_1	n		4.31469e-05	2.62141e-07	0	96.9622	36.4462	140680		[M+Na]+ 73.9747	91		96.9614	96.9623	36.3053	36.8575	not assigned
10278	M338T4	y		1.34545e-18	1.33224e-20	0	338.343	4.38345	140574			112		338.342	338.348	4.12077	4.65825	not assigned
5606	M311T9_3	y		7.54635e-30	1.36951e-31	0	311.274	9.24928	140398			34		311.269	311.276	9.18948	9.34377	1,2,3-Tri-tert-butyl-8-methylnaphthalene
16716	M173T29	y		3.65592e-05	2.2254e-07	0	172.922	28.6641	140389			113		172.92	172.924	28.4857	28.8725	not assigned
15156	M311T9_4	n		1.421e-07	9.5399e-10	0	311.313	9.10322	140326			67		311.311	311.314	9.05872	9.12858	not assigned
10336	M99T7_1	y		1.80497e-18	1.77682e-20	0	98.9854	6.58592	140105		[M+H-C5H8O4]+ 230.014	37		98.9842	98.9858	6.26723	6.78065	not assigned
4990	M441T7_5	y		4.85599e-32	9.9046e-34	0	441.417	6.50713	139841		[M+H-CH2]+ 454.426	39		441.416	441.417	6.4579	6.5154	not assigned
814	M328T8_2	y		2.09278e-69	2.61593e-70	0	328.153	8.25553	139689			2		328.152	328.154	8.23293	8.2834	not assigned
3026	M586T6_3	y		2.85409e-41	9.59521e-43	0	586.39	6.13357	139477	[446][M]+		11		586.387	586.391	6.11523	6.15388	peptide or N~5~-(Diaminomethylidene)-L-ornithyl-N~5~-(diaminomethylidene)-L-ornithyl-L-valyl-N~5~-(diaminomethylidene)-L-ornithine	0	M+H	221376, 958672	n
3076	M586T6_5	y		5.47036e-41	1.81032e-42	0	586.434	5.99453	139477			5		586.43	586.434	5.96162	5.99453	Octanamide	4	M+H	366274	n
3348	M586T6_4	n		2.35848e-39	7.16647e-41	0	586.426	5.9328	139477	[448][M]+		16		586.419	586.43	5.90987	5.97157	not assigned
71	M507T7_1	y		2.29746e-104	3.2558e-104	0	506.857	7.25547	138961			38		506.856	506.859	7.16473	7.43663	5,7-dihydroxy-6,8-diiodo-2-phenylchromen-4-one	3	M+H	589276	n
16377	M455T42_2	y		7.98445e-06	4.96084e-08	0	454.788	42.2935	138264		[2M+H]+ 226.882	27		454.788	454.788	42.2935	42.2935	not assigned
12772	M90T39_2	n		2.77187e-13	2.20913e-15	0	89.9412	39.3042	138126			114		89.94	89.9413	39.1947	39.4018	not assigned
13420	M90T37_1	n		8.88189e-12	6.73578e-14	0	89.9411	36.711	137839		[M+K+NH3]+ 33.9544	50		89.9401	89.9414	36.5173	36.788	not assigned
212	M749T7	y		2.87406e-89	1.37408e-89	0	748.545	7.03257	137576			115		748.543	748.549	6.87712	7.22358	PS(O-20:0/14:1(9Z))	5	M+H	78691	n
734	M240T10_1	y		1.91174e-71	2.64844e-72	0	240.153	9.70473	137546		[M+K+NH3]+ 184.168	21		240.149	240.154	9.59027	9.78952	5-(2-cyclohexylethyl)-4-ethyl-4H-1,2,4-triazole-3-thiol; 5-(2-cyclohexylethyl)-4-ethyl-4H-1,2,4-triazole-3-thiol	2	M+H	496219; 381288	n
17901	M240T10_2	n		0.430419	0.00244754	0	240.235	9.85363	137546		[M+H]+ 239.226 [M+H-NH3]+ 256.256	53		240.232	240.236	9.78392	9.9477	not assigned
9546	M319T10_4	y		4.36602e-20	4.6522e-22	0	319.253	9.72973	137247			21		319.252	319.255	9.63598	9.85913	not assigned
83	M434T8	y		1.46528e-102	1.79707e-102	0	434.292	8.0734	136784	[280][M+2]+		3		434.286	434.292	8.02655	8.08672	not assigned
4257	M319T6_3	y		5.60179e-35	1.33882e-36	0	319.289	5.84227	136579	[124][M]+		26		319.285	319.292	5.79792	5.97027	not assigned
14072	M99T6_3	n		3.42827e-10	2.47964e-12	0	99.0451	6.02137	136372			5		99.0437	99.0455	5.94833	6.07033	not assigned
16860	M90T37_2	y		9.75458e-05	5.88646e-07	0	89.9399	37.2545	136364			23		89.9399	89.9403	37.0653	37.2545	not assigned
3485	M391T6_5	y		1.46365e-38	4.27065e-40	0	391.338	5.84378	136206			26		391.338	391.338	5.84378	5.84378	not assigned
8683	M391T7_2	y		7.30274e-22	8.56066e-24	0	391.285	6.88788	136098	[217][M]+		32		391.285	391.286	6.877	6.90468	not assigned
17591	M72T43_3	n		0.0741353	0.000428923	0	71.9873	42.6423	135867			47		71.9873	71.9873	42.4232	42.6922	not assigned
12932	M468T6_2	y		7.05399e-13	5.54897e-15	0	468.37	6.04892	135864	[321][M]+		5		468.37	468.373	6.03983	6.0622	not assigned
13775	M340T9_5	y		6.4336e-11	4.75263e-13	0	340.353	9.11337	134659	[152][M+2]+		67		340.353	340.354	9.11337	9.14517	not assigned
16022	M409T39	y		4.09793e-06	2.60257e-08	0	408.788	39.385	134652			116		408.787	408.788	39.3267	39.4433	not assigned
16510	M409T42_1	y		1.21789e-05	7.50771e-08	0	408.788	41.7722	134445		[M+Na+HCOOH]+ 339.798	24		408.788	408.789	41.7225	41.8963	not assigned
5891	M407T44_1	y		4.84702e-29	8.37295e-31	0	407.337	43.5779	134194	[236][M+1]+		44		407.331	407.34	43.1728	44.0597	not assigned
15918	M73T30_1	y		3.28193e-06	2.09868e-08	0	72.9373	29.6717	133887			117		72.9369	72.9383	29.382	29.8373	not assigned
29	M569T8	y		5.8325e-115	2.0473e-114	0	569.322	8.43877	133794		[M+Na]+ 546.333	4		569.322	569.322	8.43877	8.4487	not assigned
14160	M61T39_2	y		5.43966e-10	3.91027e-12	0	60.9864	39.3273	133335		[M+3H-CH2]3+ 193.949	99		60.9864	60.9864	39.3273	39.3273	not assigned
159	M798T7_1	y		2.39064e-94	1.51421e-94	0	797.527	7.06842	133157		[M+Na]+ 774.538	41		797.526	797.53	6.96473	7.26885	N~9~,N~9~,N~10~,N~10~-Tetrakis[4-(diethylamino)phenyl]anthracene-9,10-diamine	0	M+H	758161	n
20	M666T9_3	y		5.13744e-119	2.61482e-118	0	666.23	9.10445	133152			67		666.228	666.233	8.97942	9.11637	L-Prolyl-L-histidyl-L-seryl-L-cysteinyl-L-asparaginyl-L-serine	3	M+Na	967343	n
1092	M663T7_3	y		2.75195e-63	2.55645e-64	0	663.366	7.45697	133103		[M+Na]+ 640.373	70		663.358	663.369	7.22957	7.55383	({2-[(3-{[3-(Dodecyloxy)propyl]carbamoyl}-4-hydroxy-8-{[(2-methylpropoxy)carbonyl]amino}naphthalen-1-yl)oxy]ethyl}sulfanyl)acetic acid	2	M+H	715974	n
2175	M663T7_2	y		3.64812e-48	1.70699e-49	0	663.357	7.39407	133103	[563][M]+	[M+Na]+ 640.373	70		663.356	663.357	7.39145	7.40808	Butyl 3'-O-butanoyl-4,6,4'-tri-O-(2-methylpropanoyl)-neohesperidoside	2	M+H	102930	n
2713	M663T7_4	y		2.61781e-43	9.81958e-45	0	663.417	7.22608	133103		[M+H]+ 662.409 [M+H-NH3]+ 679.431	38		663.417	663.42	7.18178	7.23155	Clindamycin palmitate
1094	M486T6_4	y		2.87899e-63	2.67075e-64	0	486.397	6.01817	131962	[338][M+1]+		5		486.388	486.4	6.00122	6.06217	not assigned
8883	M764T6_6	n		1.82456e-21	2.0906e-23	0	763.647	5.61345	131480	[710][M]+	[M+H+CF3COOH]+ 628.657	8		763.643	763.649	5.60265	5.63808	not assigned
1399	M346T10_2	n		5.87743e-58	4.27389e-59	0	346.336	9.80445	131356	[168][M]+		53		346.331	346.339	9.68967	9.89597	not assigned
13049	M346T10_1	n		1.29159e-12	1.00744e-14	0	346.299	9.65884	131356		[3M+Na+K]2+ 210.203	21		346.294	346.299	9.638	9.801	not assigned
8155	M486T7_3	y		4.85126e-23	6.05557e-25	0	486.397	6.84788	131306			32		486.392	486.398	6.7756	6.90148	not assigned
11857	M247T10_4	y		2.58794e-15	2.22081e-17	0	247.17	9.69037	131231		[M+Na]+ 224.186	21		247.169	247.17	9.66458	9.71713	not assigned
179	M756T9_6	y		7.30164e-93	4.15233e-93	0	756.42	9.16375	130948			34		756.417	756.423	9.10985	9.25382	not assigned
2866	M282T6_4	n		3.88286e-42	1.3776e-43	0	282.283	5.81921	130709			26		282.279	282.285	5.53743	5.98807	not assigned
4556	M282T6_5	y		8.95791e-34	1.99953e-35	0	282.298	5.69903	130709		[M+K]+ 243.338 [M+Na]+ 259.312	31		282.298	282.298	5.66428	5.71197	not assigned
16600	M90T39_1	n		1.90249e-05	1.16637e-07	0	89.9411	38.7846	130072			118		89.9399	89.9413	38.4735	39.062	not assigned
229	M575T6_1	n		3.1388e-88	1.39139e-88	0	574.527	5.92572	129770	[439][M]2+		16		574.521	574.528	5.89813	5.96917	not assigned
435	M574T6_3	y		8.95379e-80	2.09524e-80	0	574.451	6.11553	129770		[M+H-COCH2]+ 615.463	11		574.446	574.454	6.09633	6.16278	N-(tetradecanoyl)-deoxysphing-4-enine-1-sulfonate	2	M+H	53894	n
66	M646T9_3	y		8.81031e-105	1.33953e-104	0	646.281	8.95294	129751			1		646.277	646.283	8.90277	9.0546	Formic acid--N-[(benzyloxy)carbonyl]-L-alanyl-L-alanyl-N-(4-methoxynaphthalen-2-yl)-L-lysinamide (1/1)	6	M+Na	872246	n
4093	M370T6_5	y		1.19125e-35	2.95972e-37	0	370.394	5.66688	129420			20		370.393	370.395	5.6519	5.69462	not assigned
8934	M150T6_3	y		2.29373e-21	2.61172e-23	0	150.052	5.6227	128779	[26][M+1]+		8		150.052	150.053	5.61035	5.67985	not assigned
7480	M338T14_1	n		1.10276e-24	1.50052e-26	0	338.345	14.4188	128681		[M+H]+ 337.337	42		338.341	338.348	13.977	14.7544	not assigned
11701	M300T6_3	n		1.26611e-15	1.10139e-17	0	300.34	5.7025	128570			31		300.339	300.342	5.6425	5.79605	not assigned
5707	M338T9_2	y		1.43491e-29	2.55891e-31	0	338.268	9.26345	128550			34		338.268	338.269	9.2579	9.26527	not assigned
510	M565T6_1	n		2.22175e-77	4.4247e-78	0	564.524	5.79588	128539			26		564.518	564.528	5.78103	5.82552	not assigned
525	M564T6_7	n		4.22771e-77	8.18567e-78	0	564.454	5.8102	128539			26		564.45	564.457	5.78252	5.83557	not assigned
4112	M256T9_4	n		1.43593e-35	3.55166e-37	0	256.303	9.30025	128501	[75][M]+	[M+H-C2H4]+ 283.326	40		256.299	256.305	9.23458	9.39362	not assigned
4808	M475T5	y		9.45315e-33	1.99898e-34	0	475.304	4.66834	127653	[330][M]+	[M+H]+ 474.296	119		475.297	475.307	4.62503	4.73407	not assigned
16136	M409T41	y		4.99017e-06	3.14763e-08	0	408.787	41.0593	127578			120		408.787	408.787	41.0593	41.0593	not assigned
7161	M282T6_6	n		1.69089e-25	2.40163e-27	0	282.327	5.67668	127269			20		282.326	282.328	5.6425	5.72147	not assigned
201	M842T7	y		7.92875e-91	3.9972e-91	0	841.554	7.09055	127019		[3M+H]+ 280.18	41		841.552	841.556	7.02633	7.31395	Staphyloxanthin	6	M+Na	378585	n
2985	M282T6_3	n		1.75934e-41	5.9941e-43	0	282.269	5.63627	126989			8		282.268	282.27	5.62718	5.64488	not assigned
16366	M118T16_1	y		7.88912e-06	4.90371e-08	0	118.087	16.403	126983	[12][M]+		121		118.086	118.088	16.014	16.6684	not assigned
15682	M339T7_1	y		1.87734e-06	1.21821e-08	0	339.35	6.50736	126167	[147][M+1]+		39		339.345	339.351	6.43247	6.6314	not assigned
8198	M338T8_1	y		6.12666e-23	7.6061e-25	0	338.342	7.72452	125260			33		338.342	338.342	7.68825	7.76078	not assigned
3830	M312T9_5	n		7.01171e-37	1.86287e-38	0	312.367	9.21076	124478	[118][M]+		34		312.362	312.369	9.01743	9.3224	not assigned
10919	M97T43_1	n		3.27116e-17	3.04752e-19	0	96.9621	42.9845	124391		[M+H+HCOOH]+ 49.9531	71		96.9609	96.9623	42.8322	43.194	not assigned
59	M542T9_6	y		2.11761e-106	3.60587e-106	0	542.159	9.47395	123801			29		542.159	542.159	9.47395	9.47395	not assigned
60	M542T9_7	y		2.31071e-106	3.91533e-106	0	542.225	9.13525	123801			34		542.221	542.227	9.07607	9.23108	not assigned
15073	M73T28_2	y		8.91344e-08	6.01828e-10	0	72.937	27.6293	123698		[2M+Na+2K]3+ 58.9464	46		72.937	72.9377	27.5427	27.7483	not assigned
1158	M530T6_1	y		4.72713e-62	4.15541e-63	0	530.361	6.32865	123494			39		530.361	530.363	6.32865	6.32868	2-(8-[3]-ladderane-octanyl)-sn-glycero-3-phosphocholine	1	M+H	46691	n
635	M732T7_2	y		3.1803e-74	5.08837e-75	0	731.518	6.9507	123034			32		731.518	731.52	6.86982	7.21977	Mannosyl-1beta-phosphomycoketide	2	M+Na	46757	n
1962	M732T7_1	y		1.69286e-50	8.77523e-52	0	731.517	7.20202	123034		[M+H-C6H10O4]+ 876.569	38		731.517	731.517	7.11472	7.2327	not assigned
17353	M103T7_2	n		0.00669756	3.92842e-05	0	103.077	7.08385	122980		[M+2H]2+ 204.132	41		103.075	103.077	6.90413	7.26303	not assigned
2171	M338T14_2	n		3.30989e-48	1.5513e-49	0	338.346	13.5539	122767			13		338.342	338.347	13.3091	13.7341	not assigned
5227	M338T13	n		3.45882e-31	6.73446e-33	0	338.347	13.0385	122767	[154][M]+	[M+H]+ 337.34	122		338.342	338.347	12.6888	13.0961	not assigned
11536	M338T9_1	y		5.9076e-16	5.21292e-18	0	338.253	8.7388	122055			30		338.248	338.255	8.63968	8.82683	not assigned
15168	M338T8_2	n		1.48245e-07	9.94656e-10	0	338.345	8.31668	122055		[M+K]+ 299.381 [M+Na]+ 315.355 [M+H]+ 337.337 [M+H-HCOOH]+ 383.346	61		338.342	338.347	8.20578	8.4825	not assigned
1530	M658T7_2	y		8.63438e-56	5.74466e-57	0	658.372	7.30017	121963		[M+H+CF3COOH]+ 523.369 [M+Na]+ 635.388	123		658.372	658.374	7.2655	7.33032	not assigned
1542	M658T7_3	y		1.39032e-55	9.16639e-57	0	658.399	7.3827	121963	[554][M]+	[M+H+NH3]+ 640.373	70		658.398	658.399	7.36992	7.39202	not assigned
1797	M658T7_4	y		1.88914e-52	1.06916e-53	0	658.41	7.44262	121963		[M+H+NH3]+ 640.373	70		658.401	658.414	7.22078	7.52135	4,4-Bis{3-[2-(dimethylamino)ethyl]-5-[(1H-1,2,4-triazol-1-yl)methyl]-1H-indol-2-yl}-N,N-dimethylbutan-1-amine	5	M+Na	983828	n
11191	M72T43_2	n		1.18129e-16	1.07389e-18	0	71.9301	42.9795	121854			71		71.9293	71.9303	42.9158	43.1855	not assigned
12049	M435T7	y		7.04543e-15	5.9518e-17	0	435.257	7.30136	121757	[283][M]+	[M+H+CF3COOH]+ 300.262	123		435.255	435.258	7.22997	7.40182	not assigned
5384	M420T6_2	n		1.17562e-30	2.22261e-32	0	420.404	5.62123	121395	[259][M]+	[M+K+NH3]+ 364.407	8		420.403	420.414	5.60608	5.70522	not assigned
4377	M523T5_1	y		1.844e-34	4.28518e-36	0	523.479	4.81784	121088	[366][M]+	[M+K]+ 484.521	124		523.473	523.48	4.66727	4.91875	not assigned
6455	M188T12_1	y		2.25125e-27	3.54781e-29	0	188.114	12.2128	121048			18		188.112	188.114	12.0775	12.3388	not assigned
240	M794T7	y		1.71225e-87	7.2403e-88	0	793.574	7.13011	120534		[M+K+NH3]+ 737.588 [M+H+NH3]+ 775.541	41		793.572	793.578	6.9871	7.2778	not assigned
14399	M73T34	n		1.99462e-09	1.40948e-11	0	72.9382	34.0143	119996			125		72.9381	72.9382	33.9743	34.0257	not assigned
9516	M332T9_1	n		3.74488e-20	4.00445e-22	0	332.284	9.3641	119893			29		332.271	332.285	9.3269	9.38883	not assigned
3429	M665T6_4	y		6.55693e-39	1.94577e-40	0	665.452	6.21767	119802	[565][M+2]+		39		665.451	665.461	6.19322	6.45007	not assigned
11506	M146T12	y		5.3556e-16	4.73595e-18	0	146.118	12.0281	119664		[M+H]+ 145.108	97		146.118	146.12	11.8334	12.3606	not assigned
16837	M146T13	y		7.91815e-05	4.78615e-07	0	146.062	12.6387	119664		[M+K+NH3]+ 90.0804 [M+Na]+ 123.078	19		146.062	146.072	12.2231	13.0437	not assigned
16457	M409T42_2	y		9.73661e-06	6.02201e-08	0	408.788	42.31	119117		[M+H+CF3COOH]+ 273.794	27		408.788	408.788	42.31	42.31	not assigned
6097	M352T6_5	n		2.05483e-28	3.42885e-30	0	352.381	5.69438	118552			20		352.38	352.382	5.65857	5.77948	not assigned
5129	M285T9_3	y		1.5381e-31	3.05159e-33	0	285.338	9.31918	118449	[93][M+1]+		40		285.334	285.34	9.2585	9.39362	not assigned
13484	M285T9_2	y		1.29773e-11	9.79427e-14	0	285.257	9.26867	118449			40		285.253	285.259	9.16717	9.52408	not assigned
16543	M61T37_2	y		1.42574e-05	8.77005e-08	0	60.9865	37.2137	118014		[2M+3H]3+ 89.9672	23		60.9865	60.9865	37.2137	37.2137	not assigned
54	M529T7_1	y		4.13477e-107	7.68609e-107	0	528.871	7.26342	117394			38		528.868	528.872	7.16473	7.44542	not assigned
15246	M422T6_1	y		2.27916e-07	1.52151e-09	0	422.354	5.86038	117081			26		422.349	422.358	5.75667	6.00042	not assigned
12141	M406T46_1	y		1.07926e-14	9.04837e-17	0	406.335	45.6133	116735		[M+K+NaCOOH]+ 299.383 [M+Na+NaCOOH]+ 315.357 [M+Na+HCOOH]+ 337.339	126		406.329	406.336	45.4602	45.7338	not assigned
822	M113T14	n		2.8186e-69	3.4901e-70	0	113.072	14.2322	116719		[M+K]+ 74.1059 [2M+2Na+K]3+ 127.128	127		113.072	113.073	13.9207	14.4277	not assigned
16781	M85T34	y		5.16879e-05	3.13487e-07	0	84.96	33.6485	116675			128		84.96	84.9602	33.5603	33.6485	not assigned
16810	M250T43_3	n		6.40945e-05	3.88085e-07	0	250.38	42.8165	115586			47		250.38	250.38	42.7995	42.9238	not assigned
156	M908T7	y		1.05121e-94	6.85943e-95	0	907.625	7.25892	115322		[M+H]+ 906.62	38		907.622	907.628	7.12247	7.42802	PI(17:0/22:1(11Z))	2	M+H	80235	n
13459	M637T6_4	y		1.06315e-11	8.04091e-14	0	637.315	6.44998	115235	[524][M]+		39		637.306	637.317	5.9784	6.50407	not assigned
17960	M338T46_2	n		0.571429	0.00323864	0	338.346	45.6012	115063		[3M+2Na]2+ 210.229 [M+K]+ 299.383 [M+Na]+ 315.357 [M+H]+ 337.339	126		338.342	338.348	45.4345	45.7667	not assigned
11647	M228T6_2	n		1.04463e-15	9.12409e-18	0	228.235	5.70137	114959			31		228.234	228.236	5.6282	5.80433	not assigned
5915	M616T6_8	n		5.55521e-29	9.55936e-31	0	616.495	5.95542	114534			16		616.494	616.496	5.94212	5.96795	not assigned
6344	M731T7_3	y		1.12795e-27	1.80884e-29	0	731.456	7.26138	114503		[M+Na]+ 708.467	38		731.454	731.463	7.20913	7.29482	AGN-PC-0LP758	7	M+Na	570051	n
8770	M73T28_1	y		1.0963e-21	1.27242e-23	0	72.9373	28.4917	113964			45		72.9365	72.9383	28.0477	28.6393	not assigned
7582	M311T9_2	y		2.06432e-24	2.77144e-26	0	311.218	9.48745	113339			29		311.217	311.22	9.40523	9.54025	1-Ethoxy-2,3-difluoro-4-(4-pentylcyclohexyl)benzene	1	M+H	279099	n
9382	M299T7_2	y		1.97725e-20	2.14462e-22	0	299.263	7.32892	113308		[M+H-CH3]+ 313.275	123		299.261	299.265	7.10953	7.46222	not assigned
861	M387T6_3	y		2.00786e-68	2.37272e-69	0	387.28	5.98458	113126	[214][M]+		5		387.276	387.286	5.74872	6.0223	aniline, pirymidyne	0	M+H	834726, 387722	n
4475	M342T6_4	n		3.89912e-34	8.86883e-36	0	342.359	5.67972	113008			20		342.358	342.364	5.6658	5.7648	not assigned
13657	M188T13	y		3.33601e-11	2.48534e-13	0	188.113	12.6748	112886		[M+2H-C5H8O4]2+ 506.25	19		188.113	188.114	12.5142	12.7973	not assigned
17538	M338T46_1	n		0.0492174	0.00028559	0	338.347	45.974	112878		[M+K+NH3]+ 282.357 [M+Na+NH3]+ 298.331 [M+H+NH3]+ 320.313	129		338.345	338.348	45.7918	45.9907	not assigned
38	M682T6_4	y		8.65495e-112	2.31849e-111	0	682.264	6.10048	112615		[M+H+NH3]+ 664.23	11		682.262	682.267	6.08915	6.11043	GP-4,5	1	M+Na	413776	n
6171	M217T8	y		3.43814e-28	5.66922e-30	0	217.108	7.64695	112216	[48][M]+	[M+H]+ 216.104	33		217.105	217.109	7.55092	7.90433	Acetamidopropyl trimonium chloride, N-tert-Butyl-N-methyl-beta-alaninamide--hydrogen chloride (1/1)	0	M+Na	412383, 842760	n
26	M566T8_2	y		1.30627e-116	5.11429e-116	0	566.372	8.44505	112098		[M+H+NH3]+ 548.337	4		566.372	566.373	8.44505	8.45482	not assigned
7182	M338T15	n		1.86693e-25	2.64553e-27	0	338.346	15.0782	111940		[M+K]+ 299.383 [M+Na]+ 315.357 [M+H]+ 337.339	65		338.341	338.347	14.8286	15.4211	not assigned
15715	M466T6_4	y		2.10077e-06	1.35991e-08	0	466.453	5.71802	111833	[319][M]+	[M+H]+ 465.447	31		466.452	466.454	5.68687	5.73803	not assigned
10634	M159T15_2	y		8.12328e-18	7.7737e-20	0	159.079	15.3166	111704		[M+K+HCOOH]+ 74.1096 [M+Na+HCOOH]+ 90.0836 [M+H+HCOOH]+ 112.065	130		159.079	159.079	15.2751	15.3931	not assigned
1461	M588T6_4	y		6.25703e-57	4.35956e-58	0	588.404	6.31828	111496	[453][M]+	[M+H-C2H4]+ 615.428	39		588.402	588.406	6.30827	6.3526	(3beta,5alpha,6beta)-6-Benzamido-5-hydroxycholestan-3-yl acetate	3	M+Na	931564	n
1642	M588T6_6	y		2.81921e-54	1.74694e-55	0	588.431	6.25228	111496		[M+H-CO]+ 615.428	39		588.43	588.432	6.25073	6.2712	not assigned
1663	M588T6_7	y		5.12272e-54	3.13454e-55	0	588.44	6.24267	111496	[454][M]+	[M+H-CO]+ 615.428	39		588.434	588.443	6.22387	6.29555	3-(Dodecyloxy)-6-{[4-(dodecyloxy)anilino]methylidene}cyclohexa-2,4-dien-1-one	2	M+Na	927961	n
12539	M250T19_2	y		8.72287e-14	7.08039e-16	0	250.181	18.7437	111482	[72][M]+	[M+Na]+ 227.19	131		250.177	250.182	18.3555	19.2323	not assigned
153	M485T7_1	y		8.90671e-95	5.88032e-95	0	484.844	7.26675	111428			38		484.842	484.845	7.15612	7.43663	1-Chloro-6-iodoperfluorohexane	1	M+Na	441542	n
7979	M764T6_3	y		1.86704e-23	2.38103e-25	0	763.529	5.61949	111255		[M+K+HCOOH]+ 678.558 [M+K]+ 724.563	8		763.528	763.529	5.58687	5.65212	not assigned
16796	M250T23_2	y		5.77029e-05	3.4967e-07	0	250.178	22.7883	111192		[M+H]+ 249.172	132		250.177	250.182	22.6253	22.8415	not assigned
12336	M427T9_4	y		3.42243e-14	2.82344e-16	0	427.395	8.50136	110466	[271][M]+		14		427.389	427.398	8.3594	8.86923	not assigned
196	M754T7	y		3.38233e-91	1.75249e-91	0	753.501	6.9034	110064			32		753.499	753.503	6.85542	7.06778	PG(O-16:0/18:3(9Z,12Z,15Z))	5	M+Na	79888	n
1079	M753T7_2	y		1.45942e-63	1.37582e-64	0	753.5	7.19503	110064			38		753.499	753.5	7.1784	7.21463	L-Seryl-L-isoleucyl-L-lysyl-L-lysyl-L-lysyl-L-lysine	5	M+Na	911312	n
14905	M103T7_1	y		3.32375e-08	2.26933e-10	0	103.04	6.94093	109805			32		103.039	103.041	6.48573	7.1522	not assigned
2104	M617T7_7	n		5.79093e-49	2.80174e-50	0	617.476	6.9725	109751	[492][M+3]+		32		617.466	617.478	6.9012	7.07845	not assigned
3034	M657T6_7	y		3.24441e-41	1.08726e-42	0	657.47	5.91673	109338	[550][M+1]+		16		657.464	657.474	5.87867	5.97817	Phosphoric acid--9-(oxiran-2-yl)nonan-1-ol (1/3)	1	M+H	888657	n
3059	M658T6_1	n		4.55957e-41	1.51574e-42	0	657.504	5.83505	109338	[551][M+1]+		26		657.493	657.505	5.79588	6.03287	not assigned
4514	M658T6_3	y		5.5444e-34	1.25031e-35	0	657.539	5.84548	109338	[552][M+1]+		26		657.539	657.539	5.84548	5.96963	DG(17:2(9Z,12Z)/20:0/0:0)[iso2]	7	M+Na	4375	n
16279	M250T27	y		6.61386e-06	4.13468e-08	0	250.18	26.5292	109131	[66][M]+	[M+Na+NH3]+ 210.163	133		250.177	250.182	25.9785	27.2355	not assigned
5830	M97T14_2	n		3.62694e-29	6.32589e-31	0	97.0771	14.057	109041		[2M+Na+2K]3+ 95.1574	43		97.0759	97.0776	13.9091	14.3087	not assigned
11848	M250T22	y		2.49437e-15	2.14195e-17	0	250.179	22.3657	108478			134		250.177	250.182	22.0875	22.577	not assigned
5747	M363T6_2	y		1.90755e-29	3.37756e-31	0	363.316	5.85647	108463	[182][M]+		26		363.311	363.318	5.8135	5.95185	not assigned
16772	M250T20	y		4.91048e-05	2.97971e-07	0	250.18	20.269	108428			135		250.177	250.182	19.7217	20.9515	not assigned
14321	M250T23_1	y		1.28187e-09	9.10867e-12	0	250.18	23.1658	108427			136		250.177	250.182	23.0715	23.3647	not assigned
1209	M357T6_3	y		3.83388e-61	3.22686e-62	0	357.267	5.89283	108160	[175][M]+		16		357.261	357.268	5.85227	5.94225	Dioctyl(phenyl)phosphane	5	M+Na	732459	n
1376	M357T6_4	y		2.81573e-58	2.08304e-59	0	357.32	5.79932	108160			26		357.319	357.322	5.73772	5.96453	not assigned
6006	M368T9_5	n		1.10897e-28	1.87885e-30	0	368.43	9.08905	107984	[188][M]+		67		368.425	368.433	9.0229	9.19748	not assigned
444	M436T6_1	y		1.65282e-79	3.77364e-80	0	436.341	5.77998	107864			26		436.341	436.35	5.7648	5.8191	not assigned
15338	M250T21_1	y		3.37027e-07	2.23653e-09	0	250.179	21.4792	107368			137		250.177	250.182	21.2553	21.9727	not assigned
12737	M250T24_2	y		2.35061e-13	1.87785e-15	0	250.181	24.314	106769			138		250.177	250.182	24.1358	24.5103	not assigned
16204	M250T24_1	y		5.66078e-06	3.55592e-08	0	250.178	23.6935	106732			139		250.177	250.182	23.4947	24.0162	not assigned
9515	M599T6_6	y		3.74448e-20	4.00402e-22	0	599.438	6.16905	106615		[M+H]+ 598.435 [M+H-NH3]+ 615.463	11		599.436	599.447	5.83033	6.20038	not assigned
584	M600T6_1	y		2.54094e-75	4.4204e-76	0	599.531	5.64373	106356		[M+H]+ 598.525	140		599.53	599.531	5.63622	5.65995	not assigned
1952	M599T6_7	y		1.52822e-50	7.94795e-52	0	599.464	5.81023	106356			26		599.464	599.465	5.80877	5.81862	DG(16:1(9Z)/17:2(9Z,12Z)/0:0)[iso2]	1	M+Na	4273	n
8638	M599T6_8	y		5.93029e-22	6.98745e-24	0	599.495	5.9231	106356			16		599.488	599.497	5.75667	5.95165	not assigned
14284	M139T36	y		1.07149e-09	7.63389e-12	0	139.076	36.1971	106331		[M+H]+ 138.069 [M+2H]2+ 276.128	91		139.076	139.076	36.0888	36.3053	not assigned
5872	M448T6_2	n		4.40942e-29	7.64327e-31	0	448.439	5.60445	106270	[303][M]+	[M+H+NH3]+ 430.407	8		448.438	448.44	5.59453	5.622	not assigned
255	M654T6_1	y		7.7686e-87	3.0883e-87	0	653.511	5.86835	106145		[M+H+NH3]+ 635.482	56		653.508	653.513	5.8135	5.89582	DG(17:2(9Z,12Z)/20:2(11Z,14Z)/0:0)[iso2]	1	M+Na	4393	n
11922	M599T6_5	y		3.53816e-15	3.02042e-17	0	599.354	5.79393	105822			26		599.346	599.359	5.75667	5.8191	not assigned
14581	M173T43_2	n		5.45523e-09	3.80731e-11	0	172.862	42.9408	105817		[3M+Na]+ 49.9531	71		172.862	172.862	42.9032	43.194	not assigned
17705	M250T21_2	y		0.173778	0.000998933	0	250.182	21.0936	105772			141		250.178	250.182	21.0278	21.2412	not assigned
6030	M500T6_4	y		1.35606e-28	2.28725e-30	0	500.386	6.15575	105688			11		500.379	500.39	6.12337	6.19627	Phosphonic acid, [2-furanyl[(1-methylethyl)amino]methyl]-, didecyl ester	2	M+H	633467	n
6643	M500T6_3	y		7.04039e-27	1.07837e-28	0	500.351	6.05858	105688			5		500.349	500.351	6.04155	6.06733	Oleyloxyethyl Phosphorylcholine	6	M+Na	63061	n
3541	M119T14_2	n		2.92035e-38	8.38483e-40	0	119.091	13.8539	105484	[11][M+1]+		12		119.089	119.092	13.6512	13.9227	not assigned
2669	M413T6_4	y		1.28379e-43	4.89468e-45	0	413.337	5.63701	105281	[252][M]+	[M+Na]+ 390.347	8		413.33	413.338	5.61975	5.82615	not assigned
6364	M413T6_2	y		1.27018e-27	2.03031e-29	0	413.281	5.8102	105281			26		413.272	413.284	5.53628	5.84247	not assigned
17930	M310T9_1	y		0.483312	0.00274338	0	310.135	9.39205	105218			29		310.131	310.138	9.36695	9.46695	not assigned
16576	M250T19_1	y		1.64054e-05	1.00743e-07	0	250.18	19.4679	104870			142		250.178	250.182	19.3522	19.6613	not assigned
426	M496T6_1	y		3.8543e-80	9.21003e-81	0	496.209	6.24727	104138		[M+H+NH3]+ 478.176	39		496.207	496.213	6.22155	6.2588	O-tert-Butyl-N-{[(9H-fluoren-9-yl)methoxy]carbonyl}-N-methyl-L-tyrosine	0	M+Na	731552	n
837	M442T6_4	y		8.49479e-69	1.0306e-69	0	442.37	5.97521	103953	[287][M+2]+		5		442.364	442.372	5.94408	6.00298	not assigned
15577	M338T0	y		1.23962e-06	8.09992e-09	0	338.342	0.48925	103807		[M+H]+ 337.337	143		338.342	338.347	0.2296	0.845167	not assigned
12993	M87T6_1	n		9.21252e-13	7.21762e-15	0	87.0451	6.01067	103529			5		87.044	87.0456	5.79013	6.1279	not assigned
17488	M338T3_1	y		0.0293349	0.000170735	0	338.343	3.37798	103438		[M+K]+ 299.381 [M+Na]+ 315.355 [M+H]+ 337.336	144		338.342	338.348	3.05995	3.49572	not assigned
4662	M146T7_2	y		1.97137e-33	4.3037e-35	0	146.062	7.29317	103317		[M+3H-C5H8O4]3+ 567.212	123		146.06	146.062	7.13075	7.42802	(1R,4S)-4-Amino-3-fluorocyclopent-2-ene-1-carboxylic acid	4	M+H	737009	n
7678	M146T8	y		3.53433e-24	4.6844e-26	0	146.062	7.77086	103317			15		146.06	146.064	7.66273	7.8902	not assigned
12310	M139T42_2	y		2.99271e-14	2.47437e-16	0	139.076	42.2901	102919			27		139.076	139.076	42.1867	42.4413	not assigned
3897	M657T6_8	y		1.31531e-36	3.43503e-38	0	657.486	6.03552	102533			5		657.484	657.49	6.02738	6.04298	PA(P-16:0e/18:2(9Z,12Z))	1	M+H	62006	n
12980	M250T25_2	y		8.91559e-13	6.98877e-15	0	250.18	24.6165	102452			145		250.178	250.182	24.5798	24.7447	not assigned
62	M555T9_5	y		2.02608e-105	3.30363e-105	0	555.238	9.08822	101511			67		555.237	555.241	9.03165	9.17787	not assigned
17447	M406T46_2	y		0.019772	0.00011536	0	406.334	45.9907	101499			146		406.329	406.336	45.974	45.9907	not assigned
11543	M117T9	n		6.13238e-16	5.40724e-18	0	116.969	9.41115	101483	[10][M]+		29		116.968	116.97	9.26892	9.67062	not assigned
7636	M343T9_2	y		2.92671e-24	3.89929e-26	0	343.3	8.53349	101293	[162][M]+		14		343.299	343.301	8.4152	8.58052	1-[4-(4-Heptylcyclohexyl)phenyl]-2-methylcyclobutan-1-ol	0	M+H	894574	n
8750	M342T9_5	n		1.00824e-21	1.17234e-23	0	342.378	9.22395	100975	[159][M+2]+		34		342.373	342.38	9.15263	9.30817	not assigned
1222	M724T9_5	y		6.85874e-61	5.70951e-62	0	724.308	8.91691	100623		[M+K]+ 685.351	68		724.296	724.31	8.83872	9.10262	not assigned
17616	M338T2_1	y		0.0886625	0.000512293	0	338.343	2.3639	100319		[M+K]+ 299.381 [M+Na]+ 315.355 [M+H]+ 337.337	147		338.342	338.347	2.29228	2.52125	not assigned
13180	M378T6_3	n		2.37641e-12	1.83521e-14	0	378.386	5.6611	100236			20		378.384	378.388	5.63547	5.69643	not assigned
17612	M454T28_1	y		0.085202	0.00049244	0	453.786	28.4887	100235	[310][M]+	[M+K]+ 414.822 [M+Na]+ 430.796 [M+H]+ 452.778 [M+H-NH3]+ 469.805	45		453.783	453.792	28.2125	28.6075	not assigned
16987	M250T44	y		0.000253363	1.51803e-06	0	250.181	44.1622	100126	[67][M]+	[M+Na+NH3]+ 210.164	148		250.178	250.182	43.9558	44.2102	not assigned
900	M643T6_4	y		9.53648e-68	1.07862e-68	0	643.458	6.01812	99983.4			5		643.453	643.467	5.91028	6.35828
12016	M118T12_3	y		6.07155e-15	5.14203e-17	0	118.122	12.0745	99899			10		118.122	118.122	12.0697	12.0792
17468	M118T12_2	y		0.0244212	0.000142303	0	118.087	12.077	99899		[M+Na]+ 95.1044	10		118.086	118.088	11.7395	12.3183
14123	M250T26	y		4.50193e-10	3.24457e-12	0	250.178	25.6507	99807.3	[69][M]+		149		250.177	250.182	25.5215	25.8567
17643	M250T25_1	y		0.110094	0.000635145	0	250.18	25.2103	99807.3			150		250.178	250.182	24.9705	25.3912
15133	M61T39_1	y		1.24804e-07	8.39276e-10	0	60.9866	38.5455	99722.4			151		60.9866	60.9866	38.5455	38.5455
1068	M644T6_1	y		1.06585e-63	1.01253e-64	0	643.522	5.96228	98927			16		643.514	643.523	5.9285	5.99138
13012	M556T6_8	y		1.04153e-12	8.14742e-15	0	556.453	5.97852	98552.5			5		556.453	556.453	5.97752	5.97952
13128	M556T6_7	y		1.88621e-12	1.46218e-14	0	556.448	6.00137	98552.5	[413][M]+		5		556.442	556.45	5.95367	6.02858
2231	M229T9	y		1.43631e-47	6.54874e-49	0	229.275	9.44422	98403.8	[54][M+1]+		29		229.272	229.277	9.37658	9.49993
5664	M239T7_5	n		1.12342e-29	2.01791e-31	0	239.24	7.42068	98357.2		[M+H-CH3]+ 253.252	70		239.239	239.24	7.23622	7.4458
1878	M527T6_1	n		1.67761e-51	9.08709e-53	0	526.536	5.63733	98353.4	[371][M]+		8		526.535	526.537	5.62585	5.64762
17279	M338T2_2	y		0.00300651	1.77108e-05	0	338.342	2.00785	98132.2			152		338.342	338.346	1.7199	2.08157
2493	M658T6_8	n		4.69523e-45	1.91548e-46	0	658.467	5.8991	97660.9	[550][M+2]+		16		658.461	658.474	5.8853	6.05138
5965	M658T6_9	y		8.20092e-29	1.39819e-30	0	658.482	5.88431	97660.9		[M+Na]+ 635.482	56		658.475	658.489	5.86005	5.90977
780	M886T7_1	y		3.58265e-70	4.6703e-71	0	885.581	7.12812	97640.2	[816][M]+	[2M+2Na-H]+ 420.301	41		885.58	885.583	7.0734	7.32308
846	M886T7_2	y		1.33473e-68	1.59727e-69	0	885.634	6.7238	97640.2	[814][M+3]+		37		885.632	885.637	6.65573	6.76815
14417	M551T9_2	y		2.11017e-09	1.48991e-11	0	550.636	8.6907	97633.5	[404][M]+	[M+Na]+ 527.653	30		550.628	550.64	8.52303	8.79
16283	M837T43	y		6.66623e-06	4.16643e-08	0	837.126	42.864	97434.5			153		837.125	837.129	42.7502	43.1563
333	M697T6_6	y		2.3163e-83	7.02443e-84	0	697.463	6.03418	97272.3	[619][M+1]+		5		697.457	697.465	5.99978	6.06117
608	M698T6_1	y		1.0327e-74	1.72541e-75	0	697.537	5.90968	97272.3	[622][M]+		16		697.531	697.539	5.58872	5.92373
11149	M141T30	y		1.00594e-16	9.17929e-19	0	140.918	30.1535	97126.2		[M+3Na+K-H]3+ 315.837	57		140.916	140.921	30.045	30.5223
3994	M284T8	y		3.87085e-36	9.84637e-38	0	284.182	7.70212	97097	[92][M+1]+		33		284.179	284.184	7.58828	7.82277
5560	M629T6_7	y		5.31727e-30	9.7308e-32	0	629.44	5.99263	96974.6	[506][M+1]+		5		629.437	629.442	5.95853	6.02885
5706	M656T6_9	y		1.43249e-29	2.55472e-31	0	656.469	5.94007	96502.1	[550][M]+		16		656.465	656.471	5.90912	5.97817
5964	M657T6_2	y		8.01508e-29	1.36735e-30	0	656.536	5.85293	96502.1	[552][M]+		26		656.529	656.536	5.84448	5.9689
5983	M657T6_1	y		8.90574e-29	1.51509e-30	0	656.506	5.84018	96502.1	[551][M]+		26		656.503	656.508	5.83485	5.88445
8724	M523T5_3	n		8.68375e-22	1.01324e-23	0	523.491	4.86352	96326.6		[M+K]+ 484.521	124		523.49	523.491	4.82523	4.9018
16041	M364T38	y		4.21206e-06	2.6725e-08	0	363.79	37.7663	96101.7		[M+2H]2+ 725.57	22		363.79	363.79	37.7663	37.7663
17344	M364T37	y		0.00612449	3.59379e-05	0	363.79	37.4347	96101.7		[M+H-HCOOH]+ 408.782	23		363.79	363.791	37.3648	37.5045
350	M423T7_2	y		8.32748e-83	2.42186e-83	0	423.338	6.87175	95744.8	[261][M+2]+		32		423.333	423.339	6.8172	7.01763
30	M800T13	y		1.77509e-114	5.89588e-114	0	800.344	12.8638	95434.8			94		800.343	800.346	12.7902	13.0551
14427	M98T42	n		2.33886e-09	1.64964e-11	0	97.9691	42.4692	95337.5			27		97.9686	97.9701	42.0365	42.813
14441	M98T43_2	n		2.52743e-09	1.78113e-11	0	98.0477	42.5305	95337.5		[M+K]+ 59.0886	47		98.0476	98.0477	42.4932	42.6562
4014	M289T10_4	y		4.3918e-36	1.11275e-37	0	289.297	9.6009	95177.7	[97][M+1]+		36		289.292	289.299	9.50777	9.6799
16900	M338T3_2	y		0.000127258	7.66317e-07	0	338.342	2.77305	94765.3		[M+K]+ 299.381 [M+Na]+ 315.355 [M+H]+ 337.336	154		338.342	338.348	2.63375	2.8973
89	M572T9_3	y		4.23542e-101	4.76998e-101	0	572.253	9.18976	94611.3			34		572.251	572.256	9.12375	9.26082
8416	M558T6_6	y		2.0176e-22	2.44029e-24	0	558.428	6.12637	94095.1	[414][M]+	[M+H]+ 557.422	11		558.421	558.431	6.09205	6.1545
8578	M558T6_7	n		4.54743e-22	5.3939e-24	0	558.433	6.10546	94095.1		[M+H]+ 557.422	11		558.432	558.433	6.1043	6.10662
9935	M558T6_5	y		2.57624e-19	2.63867e-21	0	558.394	6.01724	94095.1			5		558.393	558.394	6.00028	6.02555
17253	M215T33	y		0.00232353	1.37084e-05	0	214.918	32.6497	94070.9		[M+H-CH2]+ 227.922	101		214.916	214.918	32.4417	32.9883
155	M883T6_1	y		9.80918e-95	6.43356e-95	0	882.627	6.00953	93923.2	[813][M]+		5		882.623	882.633	5.98372	6.36133
14007	M270T10	y		2.45328e-10	1.78248e-12	0	270.243	9.65186	93861.3		[M+H-NH3]+ 286.267	21		270.242	270.244	9.59897	9.67668
17191	M240T9_1	n		0.0015439	9.1409e-06	0	240.236	8.86775	93665.7	[59][M]+		68		240.232	240.237	8.70248	9.12617
117	M655T9_3	y		3.69814e-98	3.21752e-98	0	655.179	8.96657	93553.3			1		655.179	655.18	8.96177	8.98132
125	M655T9_4	y		5.76239e-97	4.68938e-97	0	655.247	8.92812	93553.3			68		655.245	655.25	8.86555	9.03392
17387	M289T10_3	y		0.00949337	5.55787e-05	0	289.261	9.7272	93426.9	[96][M+1]+		21		289.256	289.263	9.61313	9.79863
792	M613T6_6	y		7.43862e-70	9.52907e-71	0	613.439	5.84196	93323.5			26		613.435	613.445	5.79792	5.89618
1505	M600T5_1	y		3.27277e-56	2.21023e-57	0	599.506	5.45545	93080.6			6		599.506	599.506	5.45527	5.45563
12285	M610T6_6	y		2.63062e-14	2.17937e-16	0	610.387	6.3334	92750	[481][M+2]+		39		610.384	610.388	6.31843	6.34417
328	M785T6_2	y		1.50688e-83	4.66006e-84	0	784.587	6.00568	92512.8	[737][M+2]+		5		784.582	784.589	5.99195	6.0099
950	M785T6_1	y		1.2369e-66	1.32404e-67	0	784.571	5.71545	92512.8		[M+H]+ 783.566	31		784.57	784.572	5.70178	5.72147
438	M618T6_9	y		1.27437e-79	2.94535e-80	0	618.478	6.14711	92403.2		[M+Na+CF3COOH]+ 461.498	11		618.47	618.48	6.09633	6.20455
479	M618T6_8	n		1.96798e-78	4.17924e-79	0	618.468	6.0931	92403.2	[496][M+2]+		11		618.468	618.469	6.09303	6.10523
15578	M98T41_1	n		1.2512e-06	8.17448e-09	0	97.9693	41.1713	91718			155		97.9686	97.9701	41.1423	41.2583
17592	M90T43_2	n		0.0745505	0.000431306	0	90.0125	42.576	91611.9			47		90.0124	90.0125	42.4597	42.6753
7607	M97T13	n		2.45458e-24	3.28357e-26	0	97.0771	12.5245	91224		[M+H-CH2]+ 110.086	95		97.0757	97.078	12.384	12.6376
8281	M406T0	y		9.70868e-23	1.19316e-24	0	406.335	0.2462	91053.1		[M+2H]2+ 810.651	156		406.329	406.336	0.2147	0.485767
170	M622T6_1	y		1.32096e-93	7.89032e-94	0	621.516	5.64253	90973.1		[M+Na]+ 598.525 [M+H]+ 620.515	140		621.514	621.518	5.61358	5.77202
2367	M245T10_4	y		3.56768e-46	1.53239e-47	0	245.27	9.57513	90787.2	[62][M+1]+		36		245.267	245.272	9.48115	9.66148
14466	M98T41_2	n		2.89796e-09	2.03887e-11	0	97.9699	40.6861	90758.5			157		97.9691	97.9701	40.5787	40.7362
4814	M244T9	n		9.8073e-33	2.07224e-34	0	244.23	8.66752	90210.2	[61][M]+	[M+K+HCOOH]+ 159.261 [M+Na+HCOOH]+ 175.235 [M+H+HCOOH]+ 197.217 [M+Na]+ 221.237 [M+H]+ 243.223 [M+H	30		244.227	244.232	8.59073	8.79655
12537	M406T4	y		8.66387e-14	7.03329e-16	0	406.335	4.07257	89992.4	[238][M]+	[M+H-CO]+ 433.323 [M+H-CO2]+ 449.318	158		406.329	406.336	3.79735	4.92047
17148	M338T1	y		0.00117366	6.96567e-06	0	338.342	1.42728	89890.1			159		338.342	338.347	1.06997	1.66755
8920	M250T18_2	y		2.1539e-21	2.45666e-23	0	250.181	17.5361	89879.8		[M+Na]+ 227.19	160		250.177	250.182	17.4688	17.5743
13061	M250T17_2	y		1.37142e-12	1.06876e-14	0	250.181	17.1818	89879.8	[71][M]+		161		250.177	250.182	16.8862	17.4148
4152	M177T8	y		2.14712e-35	5.26092e-37	0	177.115	7.65983	89746.3		[2M+H]+ 88.0537	33		177.112	177.116	7.53588	7.83067
4506	M406T3_2	y		5.12847e-34	1.15857e-35	0	406.333	3.00193	89659.7			162		406.33	406.335	2.82777	3.0734
21	M482T8_1	y		1.7472e-118	8.38674e-118	0	482.272	8.19087	89596.8		[M+Na]+ 459.283	2		482.272	482.272	8.19087	8.20718
63	M482T8_2	n		2.71816e-105	4.39197e-105	0	482.332	8.28105	89596.8		[M+H-CH2]+ 495.34 [M+H-CH3]+ 496.345	2		482.331	482.332	8.27837	8.31605
593	M482T8_3	y		3.85674e-75	6.61294e-76	0	482.35	8.34528	89596.8		[M+H]+ 481.335	61		482.345	482.353	8.28033	8.38922
8933	M399T6_7	y		2.28594e-21	2.60309e-23	0	399.348	5.9207	89592	[223][M+3]+		16		399.347	399.349	5.90678	5.93233
9555	M399T6_1	y		4.51341e-20	4.80577e-22	0	399.252	5.77998	89592	[227][M]+		26		399.252	399.252	5.7648	5.94083
11279	M399T6_3	y		1.72056e-16	1.55261e-18	0	399.26	5.80076	89592			26		399.258	399.266	5.78883	5.85185
15121	M399T6_5	y		1.15379e-07	7.76602e-10	0	399.313	5.81927	89592			26		399.311	399.319	5.74238	5.84335
15761	M364T39	y		2.33155e-06	1.50555e-08	0	363.79	39.3853	89154.7			116		363.79	363.79	39.3853	39.3853
11554	M215T28	y		6.53848e-16	5.75759e-18	0	214.913	28.181	89057.8		[3M+2K-H]+ 45.9968	93		214.913	214.913	28.1662	28.2257
11644	M215T29	y		1.0404e-15	9.08787e-18	0	214.914	28.7178	89057.8	[46][M]+		92		214.911	214.916	28.497	28.9455
6527	M496T6_3	y		3.48604e-27	5.43196e-29	0	496.392	5.81938	89040.8	[341][M]+		26		496.39	496.393	5.79363	5.86808
1749	M668T6_4	y		5.75312e-53	3.34596e-54	0	668.348	5.95367	88884.2			16		668.34	668.352	5.898	5.98747
1902	M668T6_6	y		3.56989e-51	1.91034e-52	0	668.43	6.10957	88884.2	[575][M]+	[M+K+HCOOH]+ 583.461 [M+H+HCOOH]+ 621.419 [M+K]+ 629.462	11		668.427	668.433	6.06685	6.12637
963	M152T13	y		3.12782e-66	3.29582e-67	0	152.059	12.8148	88484		[M+2H]2+ 302.103	94		152.059	152.06	12.7794	13.008
15965	M571T38_1	y		3.70729e-06	2.36221e-08	0	570.713	37.9635	88299.4		[M+K]+ 531.75	22		570.713	570.713	37.9635	37.9635
16034	M571T38_2	y		4.18196e-06	2.65407e-08	0	570.713	37.5453	88299.4		[M+K]+ 531.75	22		570.713	570.714	37.499	37.5917
8415	M399T6_6	y		2.01243e-22	2.43417e-24	0	399.32	5.69621	87868			20		399.32	399.32	5.68612	5.7063
12960	M637T7	y		8.10672e-13	6.36442e-15	0	637.306	6.88788	87802.4	[521][M]+		32		637.306	637.307	6.86872	6.89638
2802	M234T6_2	y		1.29675e-42	4.70921e-44	0	234.165	5.877	87686.2			56		234.162	234.167	5.80237	5.95725
679	M424T6_3	y		1.06609e-72	1.59122e-73	0	424.342	5.97523	87622.8	[264][M+1]+		5		424.335	424.344	5.95367	6.02835
944	M424T6_2	y		9.66272e-67	1.04011e-67	0	424.295	5.99257	87622.8			5		424.288	424.295	5.9766	6.0843
1027	M424T6_1	y		1.1384e-64	1.12736e-65	0	424.276	5.77998	87622.8			26		424.269	424.276	5.77998	5.96162
13470	M131T6_3	y		1.15125e-11	8.69929e-14	0	131.106	5.94083	87591.2			16		131.106	131.107	5.68718	5.95185
16771	M131T6_1	y		4.88815e-05	2.96629e-07	0	131.073	6.12053	87591.2		[M+H+Na]2+ 238.143	11		131.07	131.073	5.94083	6.16278
5603	M406T3_1	y		7.47075e-30	1.35614e-31	0	406.334	3.37475	87139		[M+K+NaCOOH]+ 299.381 [M+Na+NaCOOH]+ 315.355 [M+Na+HCOOH]+ 337.336	144		406.329	406.335	3.25747	3.51577
337	M573T7_3	n		2.61781e-83	7.90573e-84	0	573.401	7.21178	87013.5	[438][M]2+		38		573.4	573.402	7.17335	7.2473
16178	M364T42_1	y		5.37224e-06	3.37989e-08	0	363.79	41.7722	86952.5		[M+H]+ 362.782	24		363.79	363.791	41.7225	41.913
1921	M555T5_1	y		6.71648e-51	3.55909e-52	0	555.411	5.40103	86871.7		[M+H]+ 554.401	163		555.402	555.412	5.35242	5.42503
1132	M442T6_5	n		1.48436e-62	1.33379e-63	0	442.412	6.2091	86868.1			39		442.411	442.412	6.20033	6.21787
400	M648T9_3	y		6.57118e-81	1.66689e-81	0	648.27	9.00628	86845.5			1		648.267	648.272	8.94688	9.10798
468	M547T7_1	y		1.16465e-78	2.51148e-79	0	547.332	7.22575	86611.8		[M+H]+ 546.324	38		547.332	547.332	7.22575	7.22575
567	M547T7_2	y		1.00155e-75	1.79627e-76	0	547.333	7.2342	86611.8		[M+H]+ 546.324	38		547.333	547.343	7.07555	7.3946
10318	M406T7	y		1.6243e-18	1.60216e-20	0	406.334	6.55799	86443		[2M+Na+3K-H]3+ 540.061	37		406.329	406.335	6.49913	6.59635
3588	M300T8_1	y		5.03207e-38	1.42702e-39	0	300.206	7.69278	86255.7		[M+H+NH3]+ 282.173	33		300.202	300.207	7.58622	7.82277
9805	M192T6_1	y		1.49139e-19	1.54716e-21	0	192.141	5.96453	86195.1			16		192.138	192.142	5.93123	5.98607
17139	M406T2	y		0.00111831	6.63981e-06	0	406.334	1.97458	86169			164		406.33	406.335	1.65932	2.03227
6877	M540T6_9	y		2.78023e-26	4.11455e-28	0	540.447	5.9199	86153.1	[392][M]+		16		540.446	540.447	5.91553	5.97622
6961	M540T6_8	y		4.77327e-26	6.97858e-28	0	540.419	5.83147	86153.1	[391][M]+		26		540.417	540.42	5.80408	5.91827
616	M503T7_2	y		1.3602e-74	2.24659e-75	0	503.306	7.22608	86137.4		[M+H-C2H4]+ 530.327	38		503.297	503.307	7.16473	7.37313
8969	M608T6_9	y		2.70383e-21	3.06697e-23	0	608.498	5.61318	85968.7	[477][M+1]+		8		608.496	608.502	5.59668	5.63808
16728	M84T42	y		3.81266e-05	2.31962e-07	0	83.9405	42.1281	85817.4			24		83.9404	83.9408	42.0283	42.2445
1498	M397T7_1	y		2.2379e-56	1.52073e-57	0	397.301	6.5901	85478.9		[2M+2Na+K]3+ 553.483	37		397.301	397.302	6.5901	6.59115
1790	M397T7_3	y		1.58726e-52	9.01712e-54	0	397.342	6.8164	85478.9			32		397.341	397.35	6.76865	6.97335
3359	M352T7_2	y		2.60756e-39	7.90222e-41	0	352.286	6.58318	85449.1			37		352.282	352.288	6.46787	6.9486
7778	M352T7_3	y		6.55092e-24	8.57174e-26	0	352.319	6.77458	85449.1		[M+H-C6H10O4]+ 497.367	37		352.312	352.325	6.47412	6.97635
15989	M56T42_2	n		3.86805e-06	2.46131e-08	0	55.9342	42.0777	85447.6			24		55.9342	55.9342	41.9295	42.2115
16336	M56T42_1	n		7.46425e-06	4.64847e-08	0	55.9349	42.4855	85447.6			27		55.9345	55.9351	42.2693	42.7005
279	M446T13_1	n		6.5448e-86	2.38329e-86	0	445.696	12.853	85124.4		[M+H-CH3]+ 459.713	94		445.696	445.698	12.7678	13.3115
6118	M71T6_4	n		2.28602e-28	3.80299e-30	0	71.0975	5.62047	85085.8	[2][M]+		8		71.0972	71.0977	5.60367	5.64255
13234	M336T7_2	y		3.23593e-12	2.4884e-14	0	336.288	6.75327	84913	[139][M]+		37		336.288	336.289	6.53283	6.90962
14154	M336T7_3	n		5.32576e-10	3.8296e-12	0	336.33	6.54068	84913	[141][M]+	[M+H-C6H10O5]+ 497.367	37		336.324	336.333	6.49807	6.5827
4199	M406T16	y		3.50127e-35	8.48092e-37	0	406.335	16.1617	84892	[239][M]+	[M+H]+ 405.328	165		406.333	406.336	15.9624	16.236
10511	M124T13	y		4.54085e-18	4.3938e-20	0	124.088	12.7755	84736.5		[M+H]+ 123.078	19		124.087	124.089	12.6779	13.2072
15816	M84T43_1	n		2.72663e-06	1.75321e-08	0	83.9416	42.5595	84702	[4][M]2+	[3M+H+Na]2+ 47.9561	47		83.9415	83.9417	42.3442	42.7005
644	M496T7_1	y		6.425e-74	1.01454e-74	0	496.208	7.24988	84564.4		[M+K+NH3]+ 440.22	38		496.207	496.21	7.19422	7.29953
779	M687T6_8	y		3.41168e-70	4.45091e-71	0	687.491	6.30788	84415.3			39		687.487	687.494	6.02587	6.45763
110	M653T9_7	y		4.10083e-99	3.79045e-99	0	653.423	8.72277	84403.2		[M+H+NH3]+ 635.388	30		653.421	653.423	8.71952	8.79405
8232	M406T17_1	y		7.54483e-23	9.32547e-25	0	406.334	17.137	84271.6	[237][M]+	[M+H]+ 405.327 [M+H-CO2]+ 449.311	161		406.328	406.336	16.8075	17.4092
8787	M406T18	y		1.23034e-21	1.42437e-23	0	406.335	17.5352	84271.6			160		406.33	406.336	17.5007	17.5968
11261	M279T6_3	y		1.5816e-16	1.42909e-18	0	279.163	5.70828	84249.1			31		279.159	279.164	5.654	5.9784
16222	M98T40	n		6.01566e-06	3.77177e-08	0	97.9686	40.1888	84246.9		[M+Na]+ 74.975	108		97.9686	97.9691	39.8313	40.3055
15994	M84T40_1	y		3.905e-06	2.48405e-08	0	83.9405	39.9195	84111.5		[M+2Na-H]+ 38.9739	72		83.9404	83.9405	39.8155	40.0235
6636	M337T6_4	y		6.62252e-27	1.01588e-28	0	337.29	5.88543	84098		[M+Na+NH3]+ 297.271	56		337.288	337.292	5.86783	5.93518
7331	M337T6_6	y		4.77037e-25	6.61959e-27	0	337.328	5.83485	84098	[140][M+1]+		26		337.32	337.332	5.69812	6.10498
17245	M84T41_1	y		0.00221837	1.30939e-05	0	83.9405	40.7743	84021.7		[M+3H-H20]3+ 266.805	49		83.9405	83.9415	40.7743	40.8937
9793	M406T5	y		1.44368e-19	1.49882e-21	0	406.335	5.2616	83504.5		[M+H-CO2]+ 449.311	166		406.33	406.335	5.20978	5.3353
15834	M85T32	y		2.82609e-06	1.81522e-08	0	84.9597	32.4815	83439.4		[M+3Na-H]2+ 101.96 [M+H-H20]+ 101.96	101		84.9591	84.9598	32.0922	32.982
14986	M228T7	n		5.44047e-08	3.69534e-10	0	228.199	6.81797	83410.1	[53][M]+		32		228.196	228.2	6.33545	7.26075
9662	M124T14	y		7.5386e-20	7.93902e-22	0	124.088	13.9133	83325.6			28		124.084	124.089	13.6784	14.3064
11776	M90T43_1	n		1.74118e-15	1.50484e-17	0	89.9409	42.9795	83203.2			71		89.9398	89.9413	42.7995	43.1772
16858	M358T9_7	n		9.27112e-05	5.5969e-07	0	358.326	9.02183	83005.2			1		358.326	358.326	9.02183	9.02183
16901	M358T9_5	y		0.00012737	7.66984e-07	0	358.258	9.14358	83005.2			34		358.257	358.259	9.09613	9.21232
17014	M358T9_6	y		0.000315274	1.88623e-06	0	358.296	9.26748	83005.2			40		358.295	358.296	9.23665	9.29367
17577	M358T9_4	y		0.0663568	0.000384243	0	358.256	9.14241	83005.2			34		358.247	358.257	9.06863	9.28068
4401	M452T6_2	y		2.30888e-34	5.33611e-36	0	452.4	5.83942	82517.7			26		452.393	452.403	5.79792	5.97027
5868	M452T6_1	y		4.3497e-29	7.54329e-31	0	452.364	5.82427	82517.7			26		452.363	452.366	5.78717	5.86808
749	M706T6_1	y		3.66342e-71	4.96378e-72	0	705.505	6.15392	82493.9	[637][M+1]+		11		705.504	705.514	5.9784	6.29188
1040	M706T6_2	y		1.99303e-64	1.94726e-65	0	705.526	6.2288	82493.9	[638][M+1]+		39		705.515	705.529	6.15013	6.33708
16039	M571T39	y		4.19677e-06	2.66313e-08	0	570.713	39.3603	82372.4		[3M+Na+K]2+ 359.817 [M+K]+ 531.745	99		570.713	570.713	39.3603	39.3603
9355	M337T6_7	y		1.76614e-20	1.92084e-22	0	337.385	5.67518	82264.2	[143][M+1]+		20		337.383	337.387	5.65307	5.72975
126	M709T6_4	n		8.33398e-97	6.70349e-97	0	709.463	5.99172	82026.1			5		709.463	709.465	5.99172	6.01485
14587	M709T6_5	y		5.71922e-09	3.98968e-11	0	709.473	6.042	82026.1			5		709.469	709.476	5.89053	6.39295
723	M555T6_8	y		8.27036e-72	1.16313e-72	0	555.497	5.65248	81993.9			20		555.496	555.498	5.62858	5.67837
9909	M123T28_1	n		2.30261e-19	2.3647e-21	0	122.964	28.4302	81922.8	[15][M]+		45		122.963	122.966	28.181	28.5942
2051	M687T7_6	y		1.86319e-49	9.23803e-51	0	687.491	6.69398	81919.8		[M+H]+ 686.484	37		687.491	687.493	6.67472	6.84222
200	M164T6	y		6.7263e-91	3.41144e-91	0	164.109	6.0419	81637.1			5		164.107	164.111	5.68692	6.0536
13199	M340T9_7	y		2.61976e-12	2.02017e-14	0	340.396	9.04827	81533.3	[160][M]+		1		340.391	340.4	8.96435	9.22933
16973	M364T41_1	y		0.00021832	1.30926e-06	0	363.79	40.877	81427			167		363.79	363.79	40.877	40.877
1101	M709T7_3	y		3.25382e-63	3.00615e-64	0	709.473	6.73942	81416.7		[M+Na]+ 686.484	37		709.47	709.476	6.67362	6.87495
17656	M454T28_2	y		0.12108	0.000698034	0	453.785	27.5608	81184.9			46		453.785	453.786	27.5482	27.6142
51	M460T8	y		3.95196e-108	7.88801e-108	0	460.29	8.20317	81055.1		[M+H]+ 459.283	2		460.29	460.29	8.20317	8.2196
528	M609T6_6	y		5.29697e-77	1.02122e-77	0	609.484	5.82767	81047.1	[484][M+2]2+		26		609.482	609.487	5.78252	5.84518
14724	M549T9_1	y		1.18861e-08	8.21525e-11	0	548.53	9.05962	80920.8			1		548.523	548.532	8.97813	9.17153
7944	M686T7_3	y		1.57726e-23	2.01979e-25	0	686.441	7.40551	80786.6	[604][M]+		70		686.439	686.444	7.19475	7.49632
13175	M378T6_2	y		2.31422e-12	1.78786e-14	0	378.361	5.81027	80712.8			26		378.36	378.361	5.77988	5.82427
16686	M56T40	n		3.00352e-05	1.83233e-07	0	55.9342	39.9943	80702.8			72		55.9341	55.9342	39.9652	40.0235
418	M390T8	y		2.6361e-80	6.37752e-81	0	390.265	7.94813	80609.5	[215][M+2]+		7		390.26	390.265	7.87898	7.95892
1686	M423T7_1	y		8.85586e-54	5.34682e-55	0	423.325	7.24498	80577.7			38		423.324	423.327	7.22997	7.26178
675	M511T6_3	y		7.55079e-73	1.13844e-73	0	511.385	6.02988	80512			5		511.385	511.385	6.02568	6.03408
685	M511T6_5	n		1.29231e-72	1.9149e-73	0	511.41	5.8102	80512			26		511.409	511.41	5.80253	5.82928
1908	M511T6_4	y		4.56979e-51	2.43644e-52	0	511.391	6.05947	80512			5		511.385	511.395	5.98362	6.1041
3559	M408T6_4	y		3.36285e-38	9.61813e-40	0	408.351	5.67048	80209.4			20		408.35	408.355	5.64383	5.68105
3684	M408T6_3	y		1.47283e-37	4.06253e-39	0	408.339	5.81027	80209.4			26		408.337	408.35	5.65985	5.84385
7285	M883T7_2	y		3.49898e-25	4.8854e-27	0	882.632	7.1608	80084.3	[810][M+2]+		38		882.626	882.634	7.09777	7.30218
8095	M883T7_1	y		3.79371e-23	4.766e-25	0	882.626	6.72287	80084.3	[814][M]+	[M+H+NH3]+ 864.593 [M+H-C2H4]+ 909.652	37		882.623	882.631	6.66402	6.80098
2551	M687T7_5	y		1.64024e-44	6.54519e-46	0	687.49	7.12585	79935.4		[M+H]+ 686.485	41		687.49	687.491	7.1076	7.14265
15241	M72T33_1	n		2.22129e-07	1.48336e-09	0	71.9293	32.569	79766.8			101		71.9287	71.9294	32.0755	32.9017
14177	M406T6_1	y		6.14337e-10	4.41035e-12	0	406.308	5.81197	79553.6			26		406.308	406.308	5.81197	5.81197
10360	M328T6_2	n		2.03268e-18	1.99652e-20	0	328.348	5.61998	79334.9			8		328.347	328.348	5.60507	5.63655
9512	M430T9_4	n		3.6921e-20	3.94927e-22	0	430.395	9.35852	79253.5	[277][M]+		29		430.389	430.397	9.28287	9.42422
14540	M430T9_3	y		4.25002e-09	2.97475e-11	0	430.352	9.03687	79253.5	[276][M]+		1		430.352	430.353	8.96655	9.09147
9031	M72T33_2	n		3.57041e-21	4.0233e-23	0	71.9294	33.1957	79105.6			59		71.9293	71.9294	33.1257	33.2657
14	M438T8	y		1.66996e-124	1.21423e-123	0	438.245	8.06098	79078.4		[M+Na]+ 415.254	3		438.245	438.245	8.06098	8.07363
326	M530T9_2	y		1.11317e-83	3.47592e-84	0	530.187	9.33452	79038.4			40		530.186	530.188	9.3329	9.33768
3823	M387T7_3	y		6.55037e-37	1.74345e-38	0	387.279	7.42487	78880		[M+H-C2H4]+ 414.304	70		387.278	387.28	7.19475	7.51305
5592	M387T7_4	y		6.85781e-30	1.24754e-31	0	387.352	7.3806	78880			70		387.35	387.353	7.16077	7.44457
14075	M98T39_1	n		3.48003e-10	2.51662e-12	0	97.9689	39.3718	78674			99		97.9686	97.97	39.136	39.463
16444	M364T42_2	y		9.43101e-06	5.83695e-08	0	363.79	42.2685	78485		[M+H-C3H2O3]+ 448.786	27		363.79	363.79	42.2685	42.2685
8393	M110T28_4	n		1.80437e-22	2.18765e-24	0	110.009	28.2295	78472.9		[3M+Na+2K-H]2+ 40.0298	93		110.009	110.01	28.1597	28.299
9895	M110T29_2	n		2.16585e-19	2.22721e-21	0	110.009	28.8715	78472.9			92		110.008	110.011	28.6675	29.0028
10428	M392T6_1	y		2.87367e-18	2.8045e-20	0	392.293	6.43337	78382.8	[220][M]+	[M+Na]+ 369.312	39		392.289	392.297	6.28962	6.46617
16302	M364T41_2	y		6.93305e-06	4.32799e-08	0	363.79	41.366	78290.6		[M+H]+ 362.782	24		363.79	363.79	41.366	41.366
14364	M406T19	y		1.59851e-09	1.13279e-11	0	406.334	18.6978	78281.4	[235][M]+	[M+H-CO2]+ 449.31	131		406.328	406.337	18.064	19.2528
12165	M98T36	n		1.21331e-14	1.01521e-16	0	98.0477	36.3385	78132			69		98.0476	98.0477	36.146	36.4513
14205	M98T37_2	n		7.31014e-10	5.23662e-12	0	97.97	36.7828	78132		[M+Na]+ 74.9843	50		97.9698	97.9701	36.6947	36.8943
13502	M430T10_4	y		1.47301e-11	1.11016e-13	0	430.353	9.54517	78058			29		430.352	430.353	9.53832	9.54748
395	M871T13	y		4.3296e-81	1.11254e-81	0	871.341	13.0274	77917.6		[2M+H]+ 435.166	122		871.338	871.345	12.8997	13.4824
219	M567T9_4	y		6.31968e-89	2.93705e-89	0	567.205	9.03156	77787.4			1		567.204	567.206	8.97002	9.12993
3714	M629T6_1	y		2.01083e-37	5.51104e-39	0	628.504	5.98449	77746.4			5		628.499	628.512	5.92235	6.0368
2842	M709T7_2	y		2.54637e-42	9.10672e-44	0	709.472	7.11427	77622.4		[M+Na]+ 686.485	41		709.472	709.474	7.09282	7.1337
10614	M123T28_2	n		7.58684e-18	7.27093e-20	0	122.964	27.5718	77558.4			46		122.964	122.965	27.5163	27.7322
16295	M263T38_1	y		6.86056e-06	4.28414e-08	0	262.857	37.9395	77399		[M+K+CF3COOH]+ 89.907 [M+Na+CF3COOH]+ 105.881 [M+H+CF3COOH]+ 127.863 [M+K]+ 223.895	22		262.857	262.857	37.9395	37.9395
2685	M272T9_2	n		1.64933e-43	6.2504e-45	0	272.299	9.44861	77397.5	[84][M]+		29		272.293	272.3	9.3693	9.51205
15346	M263T39_1	y		3.49686e-07	2.31914e-09	0	262.857	38.6945	77384.4		[M+3Na-H]2+ 457.751	168		262.857	262.857	38.6945	38.6945
133	M551T7_1	y		3.38926e-96	2.59405e-96	0	550.884	7.23935	77362.3			38		550.882	550.886	7.17335	7.44542
64	M710T6_1	n		7.72672e-105	1.18724e-104	0	709.534	5.90137	77101.5	[643][M]2+		16		709.533	709.534	5.90137	5.91027
12801	M250T30_1	y		3.29544e-13	2.62e-15	0	250.18	30.2528	77091.6		[M+H]+ 249.172 [M+H-H20]+ 267.181	169		250.176	250.182	29.9973	30.7025
14796	M250T31_2	y		1.8401e-08	1.26542e-10	0	250.178	30.8903	77091.6			170		250.178	250.179	30.8145	30.9727
2552	M610T7_4	y		1.6816e-44	6.70692e-46	0	610.387	7.13952	76981.2	[482][M+2]+		41		610.384	610.388	7.0603	7.19153
711	M749T6_3	y		4.47686e-72	6.3953e-73	0	748.548	6.25505	76916.8	[693][M]+		39		748.545	748.554	6.16682	6.43027
1623	M749T6_2	n		1.57391e-54	9.85808e-56	0	748.541	6.20407	76916.8		[M+K+HCOOH]+ 663.578 [M+H+HCOOH]+ 701.532	11		748.541	748.541	6.20407	6.20407
17877	M72T32	n		0.40103	0.00228274	0	71.9302	31.7213	76916.3			171		71.9294	71.9304	31.545	31.9742
3839	M609T6_1	n		8.01241e-37	2.12249e-38	0	608.578	5.70214	76847.8		[M+Na+NH3]+ 568.573	31		608.578	608.578	5.70093	5.70335
5790	M354T6_4	n		2.75489e-29	4.83866e-31	0	354.34	5.81858	76843.2	[172][M+2]+		26		354.336	354.342	5.7543	6.03273
6478	M354T6_3	y		2.60138e-27	4.0835e-29	0	354.292	5.84385	76843.2	[170][M+2]+		26		354.292	354.294	5.76275	5.84385
16527	M571T42_1	y		1.31226e-05	8.0806e-08	0	570.713	41.6727	76797			24		570.712	570.714	41.6147	41.8467
15685	M263T38_2	y		1.89329e-06	1.22835e-08	0	262.857	38.2237	76746.9		[M+H]+ 261.85	172		262.857	262.857	38.2237	38.2237
485	M598T9_3	y		3.75154e-78	7.86193e-79	0	598.165	8.98132	76597.4			1		598.164	598.167	8.93242	9.09583
16559	M263T39_2	y		1.52446e-05	9.37002e-08	0	262.858	39.4482	76418.6			173		262.858	262.858	39.4482	39.4482
12056	M69T30	y		7.42705e-15	6.26896e-17	0	68.982	29.7862	76364.5		[M+Na]+ 45.9942 [M+Na]+ 45.9942	174		68.982	68.9822	29.4457	29.928
16568	M406T17_2	y		1.58736e-05	9.75183e-08	0	406.335	16.5312	76286.3	[243][M]+	[M+Na+HCOOH]+ 337.336	121		406.335	406.335	16.4458	16.5739
7442	M406T15	y		8.87069e-25	1.21307e-26	0	406.335	15.2446	76208.7		[M+H-CO2]+ 449.308	130		406.328	406.337	14.633	15.7666
14335	M87T7_1	n		1.37089e-09	9.73311e-12	0	87.0451	7.15138	76200.4			41		87.0439	87.0455	6.85978	7.28673
15793	M263T40	y		2.56086e-06	1.64955e-08	0	262.858	40.0903	76198.7			72		262.858	262.858	40.0903	40.0903
311	M927T7	n		1.85434e-84	6.04252e-85	0	926.659	7.18857	76077.3	[870][M+2]+		38		926.658	926.665	7.12247	7.35012
16926	M263T42	y		0.000150032	9.02309e-07	0	262.857	42.1327	76009.4		[M+3Na-H]2+ 457.751	24		262.857	262.858	42.0613	42.3268
11086	M354T6_5	n		7.33792e-17	6.73587e-19	0	354.397	5.68688	75993.5			20		354.396	354.398	5.6658	5.73683
1004	M555T6_5	y		3.99891e-65	4.05067e-66	0	555.412	6.03685	75867.7			5		555.41	555.42	5.96725	6.1545
1013	M555T6_6	y		6.70453e-65	6.72992e-66	0	555.437	5.81033	75867.7			26		555.436	555.438	5.79363	5.82928
278	M364T6_1	y		4.91865e-86	1.80105e-86	0	364.15	5.8543	75841.3			26		364.149	364.151	5.83668	5.8861
10176	M406T13_2	y		7.96311e-19	7.96365e-21	0	406.335	12.56	75798.1	[242][M]+	[M+K+HCOOH]+ 321.366 [M+Na+HCOOH]+ 337.339 [M+H+HCOOH]+ 359.322 [M+H]+ 405.328	19		406.329	406.336	12.2924	12.8874
14411	M406T12	y		2.06701e-09	1.45988e-11	0	406.335	11.909	75798.1		[M+H]+ 405.327	175		406.329	406.336	11.7305	12.1177
8130	M78T28_2	n		4.36152e-23	5.46001e-25	0	77.9937	28.2255	75779		[M+2Na]2+ 110.006	93		77.9936	77.9942	28.1597	28.2475
9505	M78T29	n		3.51486e-20	3.76372e-22	0	77.9941	28.8853	75779			92		77.9932	77.995	28.6775	29.0028
17981	M406T20_1	y		0.727078	0.00411702	0	406.33	19.5729	75484.2			176		406.328	406.336	19.2652	19.7465
17004	M263T37	y		0.000298294	1.78533e-06	0	262.857	37.4895	75452.1		[M+K+CF3COOH]+ 89.907 [M+Na+CF3COOH]+ 105.881 [M+H+CF3COOH]+ 127.863 [M+K]+ 223.895	22		262.857	262.858	37.3028	37.4895
16839	M72T30	n		8.01957e-05	4.84693e-07	0	71.9301	29.6343	75439.6			117		71.9293	71.9303	29.387	29.862
12591	M82T43_1	n		1.12865e-13	9.12279e-16	0	81.938	42.8467	75271.8			153		81.9376	81.9387	42.7007	43.194
14184	M82T42	n		6.4368e-10	4.61848e-12	0	81.9378	42.4682	75271.8			27		81.9376	81.9386	42.1368	42.5937
8618	M399T6_10	n		5.4195e-22	6.40031e-24	0	399.433	5.67837	75163.5	[226][M+1]+		20		399.43	399.434	5.6425	5.70472
13292	M749T6_4	y		4.63475e-12	3.54782e-14	0	748.578	6.17788	74888.6	[689][M+2]+		11		748.577	748.579	6.16077	6.1841
641	M705T7_1	y		5.04246e-74	7.99711e-75	0	704.516	7.021	74806			32		704.516	704.516	7.021	7.021
5197	M705T7_2	y		2.80639e-31	5.49263e-33	0	704.524	6.97515	74806			32		704.518	704.526	6.89595	7.30182
17491	M98T37_1	n		0.0305621	0.000177833	0	97.9686	37.1718	74709.6		[M+Na]+ 74.9759	23		97.9686	97.969	37.1718	37.2615
3874	M686T6_3	y		1.16951e-36	3.06655e-38	0	685.552	5.64595	74607.5	[603][M]+		20		685.55	685.554	5.62642	5.66902
9576	M813T5_1	n		4.93036e-20	5.2396e-22	0	812.566	4.7294	74576		[M+Na]+ 789.57	119		812.562	812.568	4.69393	4.96482
15805	M263T41_2	y		2.64532e-06	1.70241e-08	0	262.857	41.192	74463.3			177		262.857	262.857	41.192	41.192
7159	M408T6_6	n		1.68083e-25	2.38766e-27	0	408.4	5.68702	74410.4			20		408.4	408.402	5.68618	5.69542
4672	M316T9_4	y		2.22774e-33	4.85051e-35	0	316.325	9.45987	74406.7	[121][M]+		29		316.32	316.327	9.37658	9.54025
7062	M399T6_8	y		8.57937e-26	1.23626e-27	0	399.355	5.61358	74353.8		[2M+Na+2K]3+ 548.572	8		399.355	399.355	5.61358	5.61358
16239	M263T41_1	y		6.13638e-06	3.84501e-08	0	262.857	40.5592	74257.7			178		262.857	262.857	40.4627	40.6558
15821	M406T10_3	y		2.76388e-06	1.77645e-08	0	406.33	10.0549	74214.9		[M+K+NaCOOH]+ 299.381 [M+Na+NaCOOH]+ 315.355 [M+Na+HCOOH]+ 337.337	83		406.329	406.335	9.75942	10.4112
17661	M406T11_2	y		0.12766	0.000735695	0	406.33	11.4018	74174.6		[M+Na]+ 383.341	179		406.329	406.336	10.9855	11.674
15326	M202T30	y		3.19499e-07	2.12198e-09	0	201.888	30.1292	73957.5	[43][M]+		57		201.886	201.891	30.009	30.3267
6406	M406T9_4	y		1.60795e-27	2.5548e-29	0	406.336	9.19823	73934.2			34		406.335	406.342	9.12052	9.25737
13227	M406T9_3	y		3.08086e-12	2.37048e-14	0	406.335	9.47123	73934.2	[240][M]+		29		406.329	406.336	9.42047	9.56585
7974	M87T7_2	n		1.80313e-23	2.30132e-25	0	87.0452	6.56071	73838.5			37		87.0439	87.0456	6.49388	6.77983
17135	M358T9_8	n		0.00110181	6.54259e-06	0	358.335	9.45667	73711.6			29		358.331	358.336	9.35057	9.45687
3896	M614T6_4	n		1.31169e-36	3.42591e-38	0	614.422	6.05062	73545.2	[490][M]+		5		614.419	614.424	6.02208	6.1011
12354	M113T42_2	y		3.76258e-14	3.09894e-16	0	112.956	41.9498	73450.4		[M+3Na-H]2+ 157.951 [M+H-HCOOH]+ 157.951	24		112.956	112.956	41.9462	41.9535
12458	M113T42_1	y		5.71309e-14	4.66774e-16	0	112.956	42.4931	73450.4		[2M+3Na+K-H]3+ 115.971	27		112.956	112.958	42.1615	42.7653
16348	M731T38_2	y		7.64019e-06	4.75429e-08	0	730.568	37.575	73348.9		[3M+2Na]2+ 471.724 [3M+H+K]2+ 473.723	22		730.567	730.569	37.539	37.611
11409	M406T11_3	y		3.29805e-16	2.94128e-18	0	406.33	10.8273	73328.7		[M+K+NaCOOH]+ 299.38	89		406.329	406.333	10.7734	10.9654
9345	M250T30_2	y		1.68903e-20	1.83884e-22	0	250.181	29.6102	73279.7		[M+H]+ 249.176	180		250.178	250.182	29.3562	29.8373
7790	M169T11	y		7.10023e-24	9.27443e-26	0	169.079	10.8173	73259.9			89		169.076	169.08	10.593	11.0895
7091	M496T6_4	n		1.05503e-25	1.51388e-27	0	496.426	5.86838	73253.4	[342][M]+		56		496.421	496.43	5.82128	5.95185
16865	M731T39_1	y		9.90154e-05	5.97443e-07	0	730.568	39.0935	72948.9		[3M+H+K]2+ 473.723	76		730.568	730.568	39.0935	39.0935
13575	M98T39_2	n		2.1919e-11	1.64298e-13	0	97.9691	38.6673	72932		[M+H]+ 96.9588	181		97.9685	97.97	38.515	38.892
429	M731T6_7	y		5.02673e-80	1.19276e-80	0	731.456	6.4861	72929.7			39		731.454	731.457	6.47812	6.49113
9170	M282T9_3	y		6.91534e-21	7.67451e-23	0	282.28	9.19422	72849.2			34		282.279	282.282	8.92957	9.22787
9316	M282T9_4	n		1.44075e-20	1.57383e-22	0	282.302	9.32877	72849.2		[M+H-CH2]+ 295.308	40		282.299	282.303	9.24258	9.40392
2456	M584T6_4	n		2.44707e-45	1.01292e-46	0	584.446	5.83147	72822.6	[443][M]2+		26		584.444	584.447	5.79363	5.86808
11653	M512T6_4	y		1.06114e-15	9.26539e-18	0	512.399	6.11178	72782.6			11		512.399	512.399	6.11178	6.11178
5120	M406T9_2	y		1.42774e-31	2.83755e-33	0	406.265	9.09493	72689		[M+2Na]2+ 766.545	67		406.264	406.265	9.05872	9.14248
6862	M230T9_3	n		2.55867e-26	3.79424e-28	0	230.277	9.49298	72583.6	[54][M+2]+		29		230.277	230.277	9.49032	9.49878
12054	M230T9_2	n		7.19961e-15	6.07998e-17	0	230.251	9.45153	72583.6			29		230.248	230.253	9.37658	9.5168
13636	M339T43	y		2.95663e-11	2.20641e-13	0	339.348	43.217	72390.2	[150][M+1]+		66		339.346	339.35	43.0462	43.3098
14852	M72T31	n		2.48307e-08	1.70167e-10	0	71.9298	31.3173	72377.7		[M+2H-C5H8O4]2+ 273.892	106		71.9293	71.9303	31.1713	31.3627
5636	M614T6_6	y		9.45229e-30	1.70584e-31	0	614.49	6.00993	72373.3	[493][M]+		5		614.482	614.493	5.86175	6.04068
13593	M150T40	y		2.32718e-11	1.74264e-13	0	149.909	40.0977	72329.2		[3M+2K]2+ 73.9677	72		149.909	149.909	39.8743	40.214
11696	M150T43_1	y		1.23908e-15	1.07836e-17	0	149.907	42.5512	72165.5		[M+H-CH4]+ 164.922	47		149.907	149.909	42.0118	42.806
410	M556T9_5	y		1.40432e-80	3.47777e-81	0	556.232	9.13634	72124			34		556.223	556.234	9.03205	9.19323
14060	M121T36	y		3.16013e-10	2.28783e-12	0	121.051	36.1295	72056.6		[M+Na]+ 98.0652	82		121.051	121.051	36.0038	36.322
10015	M422T18_1	y		3.68895e-19	3.74776e-21	0	422.309	17.8047	71977.1			182		422.302	422.312	17.5278	17.8635
757	M701T6_9	y		5.2396e-71	7.04574e-72	0	701.491	5.90985	71928.5			16		701.487	701.494	5.89813	5.99252
985	M702T6_1	n		1.1609e-65	1.19785e-66	0	701.531	5.86738	71928.5		[M+K]+ 662.563 [M+Na]+ 678.549	56		701.531	701.531	5.86738	5.86738
7459	M242T9_2	n		9.71434e-25	1.32557e-26	0	242.288	9.37657	71901.5	[60][M]+		29		242.284	242.289	9.24827	9.44653
4649	M150T37	y		1.80698e-33	3.95451e-35	0	149.909	36.8598	71861.8		[M+H-NH3]+ 165.921	50		149.907	149.909	36.8087	37.026
613	M511T5_2	y		1.22777e-74	2.03728e-75	0	511.385	5.358	71808.4		[M+H]+ 510.376	163		511.385	511.385	5.358	5.358
953	M511T5_1	y		1.50081e-66	1.60121e-67	0	511.381	5.3581	71808.4		[M+H]+ 510.376	163		511.377	511.384	5.34048	5.36705
9160	M286T10_3	y		6.66347e-21	7.40175e-23	0	286.297	9.786	71745.6	[94][M+1]+		53		286.292	286.298	9.65123	9.99258
166	M890T13	y		7.02103e-94	4.26904e-94	0	890.384	12.8485	71740.6			94		890.382	890.387	12.7678	13.0551
2786	M91T6_3	n		1.00396e-42	3.66697e-44	0	91.0697	5.66193	71623			20		91.0693	91.0699	5.63437	5.72147
13548	M91T6_1	y		1.89353e-11	1.42249e-13	0	91.0552	5.96553	71623			16		91.0541	91.0559	5.77932	6.1335
11938	M764T6_1	y		3.89126e-15	3.31746e-17	0	763.518	6.10152	71569.7			11		763.517	763.519	5.9784	6.25067
7016	M226T6_1	y		6.43318e-26	9.33306e-28	0	226.184	6.03197	71565.6			5		226.181	226.185	5.9948	6.07045
9541	M226T6_2	n		4.12496e-20	4.40074e-22	0	226.219	6.15606	71565.6		[M+3H-C6H10O5]3+ 837.688	11		226.219	226.22	6.15077	6.16135
13228	M113T41_1	y		3.10649e-12	2.38998e-14	0	112.956	41.475	71474.1		[M+3Na-H]2+ 157.951 [M+H-HCOOH]+ 157.951	24		112.956	112.957	41.475	41.5485
3107	M452T6_3	n		8.26144e-41	2.70669e-42	0	452.436	5.70758	71468.2		[M+H]+ 451.43 [M+H-CH2]+ 465.447	31		452.436	452.437	5.70327	5.71195
7100	M420T6_1	y		1.10684e-25	1.58653e-27	0	420.344	5.8266	71225			26		420.337	420.349	5.75255	6.04068
7919	M270T9_3	n		1.39839e-23	1.79671e-25	0	270.319	9.20469	71191.5	[82][M]+		34		270.316	270.321	9.08775	9.3035
804	M577T6_9	y		1.28084e-69	1.62167e-70	0	577.482	5.65328	71130.1			20		577.48	577.483	5.62858	5.67837
1567	M578T5	y		2.65748e-55	1.72634e-56	0	577.537	4.98348	71130.1		[M+H-CH2]+ 590.544	107		577.537	577.537	4.80858	5.049
11	M526T8_2	y		3.84969e-126	3.56252e-125	0	526.298	8.30807	71001.7		[M+2Na-H]+ 481.335	61		526.298	526.299	8.30807	8.32298
13855	M150T39	y		1.02573e-10	7.53311e-13	0	149.909	39.352	70952.3		[M+H]+ 148.898 [M+H-HCOOH]+ 194.903	99		149.907	149.909	39.2528	39.5925
13016	M130T10_3	n		1.07273e-12	8.38836e-15	0	130.161	10.2407	70921.1	[17][M]+	[M+K]+ 91.1927	103		130.159	130.162	10.1228	10.553
17220	M406T20_2	y		0.00192089	1.13528e-05	0	406.33	20.0928	70902.9			183		406.328	406.336	19.8468	20.3375
12227	M150T41_1	y		1.79139e-14	1.49111e-16	0	149.909	40.5206	70832.7		[M+H-H20]+ 166.913	184		149.909	149.909	40.4378	40.587
5397	M95T6_3	y		1.36646e-30	2.57655e-32	0	95.0865	5.89815	70731.1			16		95.0854	95.0875	5.59337	6.23498
12440	M95T6_1	n		5.35792e-14	4.38256e-16	0	95.0506	5.96257	70731.1			16		95.0496	95.0507	5.8827	6.12637
7599	M675T6_2	n		2.30909e-24	3.09281e-26	0	674.519	6.06758	70604.6			5		674.517	674.52	6.04878	6.06812
7763	M675T6_1	y		5.88137e-24	7.71212e-26	0	674.513	6.05955	70604.6	[582][M+2]+		5		674.503	674.517	6.0241	6.09703
7773	M674T6_7	y		6.41785e-24	8.40114e-26	0	674.444	6.03453	70604.6			5		674.44	674.448	6.00255	6.05872
13852	M218T28_1	y		9.86259e-11	7.2461e-13	0	217.86	28.4565	70583.5		[M+H]+ 216.855	45		217.859	217.863	28.2125	28.5808
9500	M144T11_2	y		3.44407e-20	3.68951e-22	0	144.086	11.4637	70583.5		[M+Na]+ 121.093 [M+2H-HCOOH]2+ 332.161	185		144.086	144.086	11.4637	11.4642
9898	M144T12	n		2.17744e-19	2.23889e-21	0	144.087	11.7163	70583.5			186		144.087	144.087	11.6533	11.7759
4263	M570T6_7	n		5.84336e-35	1.39449e-36	0	570.463	5.96957	70386.3	[436][M]+		16		570.456	570.468	5.95057	6.01988
12628	M150T41_3	y		1.31086e-13	1.05661e-15	0	149.909	41.2002	70251.4			177		149.909	149.909	41.1838	41.2167
15393	M150T41_2	y		4.40374e-07	2.9121e-09	0	149.909	40.8813	70186.5			187		149.909	149.909	40.8273	40.96
529	M577T5	y		6.49952e-77	1.24865e-77	0	577.393	5.42992	70160.8			6		577.393	577.393	5.36038	5.42992
14432	M256T10_1	y		2.41428e-09	1.70226e-11	0	256.032	10.2951	70084.3			103		256.029	256.034	10.2508	10.3622
487	M821T7_1	y		4.73171e-78	9.85924e-79	0	820.577	7.28377	70024			38		820.576	820.579	7.05518	7.36633
1043	M821T7_2	y		2.20334e-64	2.1498e-65	0	820.607	6.94445	70024			32		820.599	820.609	6.90883	7.06855
9000	M453T9_1	n		3.07822e-21	3.48023e-23	0	452.525	8.74005	70010.7		[M+K]+ 413.562 [M+Na]+ 429.536 [M+H]+ 451.518	30		452.519	452.528	8.60913	8.85622
12748	M452T9_2	n		2.45077e-13	1.95672e-15	0	452.488	8.8702	70010.7		[M+H]+ 451.48 [M+H-CH2]+ 465.498	68		452.487	452.489	8.84913	8.88718
5695	M171T6_6	y		1.36231e-29	2.43315e-31	0	171.167	5.6208	69934.1	[30][M]+		8		171.167	171.167	5.61035	5.63877
422	M865T7_1	n		2.86328e-80	6.90082e-81	0	864.604	7.16062	69781.3	[799][M]+	[M+H-C4H8]+ 919.652	38		864.603	864.606	7.10588	7.3453
458	M865T7_2	y		4.76728e-79	1.05779e-79	0	864.633	7.24642	69781.3		[M+Na]+ 841.653	38		864.63	864.635	7.17845	7.28823
2431	M691T7_3	y		1.43299e-45	5.99916e-47	0	691.397	7.40373	69758.9	[615][M]+	[M+H-CH2]+ 704.402	70		691.394	691.401	7.18198	7.50477
3367	M691T7_2	y		3.05094e-39	9.22002e-41	0	691.388	7.35397	69758.9		[M+K+NH3]+ 635.388	123		691.386	691.389	7.34872	7.36645
10966	M406T13_1	y		4.16001e-17	3.86e-19	0	406.33	13.3301	69756.4			17		406.33	406.33	13.3301	13.3301
14609	M113T41_2	y		6.44092e-09	4.48736e-11	0	112.957	41.0178	69715.5			120		112.957	112.957	40.9185	41.134
16040	M731T39_2	y		4.20597e-06	2.66877e-08	0	730.568	38.8537	69700.9			52		730.568	730.568	38.8537	38.8537
10562	M273T6_5	y		5.78342e-18	5.5719e-20	0	273.231	5.6945	69628.2			20		273.222	273.232	5.65783	5.82928
15433	M406T8	y		6.01592e-07	3.96618e-09	0	406.335	8.46902	69614			96		406.329	406.336	8.08797	8.71307
14537	M113T40_2	y		4.1719e-09	2.9209e-11	0	112.956	40.4623	69596.8			184		112.956	112.958	40.1727	40.703
14402	M97T33_1	y		2.01065e-09	1.42065e-11	0	96.961	32.5975	69445.4		[M+H+HCOOH]+ 49.9446	101		96.9609	96.9611	32.4322	32.8418
11499	M599T5_2	y		5.19217e-16	4.59434e-18	0	599.438	5.41197	69335		[M+H]+ 598.433	163		599.437	599.439	5.38473	5.42925
10103	M333T9	y		5.62471e-19	5.66534e-21	0	333.339	9.08835	69070.4	[138][M+1]+		67		333.334	333.341	9.01395	9.19748
17115	M256T10_3	n		0.000929201	5.52453e-06	0	256.267	9.50672	68979.9	[74][M+3]+		29		256.263	256.27	9.39083	9.64043
12679	M578T6_1	y		1.72692e-13	1.38618e-15	0	577.542	5.93457	68877.3	[439][M+3]+		16		577.541	577.544	5.9061	5.9374
583	M507T7_3	y		2.51956e-75	4.3844e-76	0	507.36	7.2236	68664.4		[M+H]+ 506.354	38		507.359	507.363	7.15612	7.45387
439	M742T6_2	y		1.30182e-79	3.00612e-80	0	741.565	5.95365	68588.1	[682][M+3]+		16		741.562	741.566	5.92235	5.962
16596	M270T9_2	n		1.81422e-05	1.11277e-07	0	270.283	9.44913	68580.2			29		270.277	270.284	9.34793	9.84812
11752	M339T7_2	y		1.54686e-15	1.33969e-17	0	339.346	6.91333	68513.8	[145][M+1]+		32		339.346	339.35	6.90428	7.02965
14148	M527T9_4	n		5.16328e-10	3.71443e-12	0	527.489	9.41147	68513.3			29		527.487	527.489	9.41113	9.4211
14269	M527T9_3	y		9.71573e-10	6.93117e-12	0	527.486	9.42217	68513.3			29		527.478	527.487	9.366	9.48453
14625	M97T33_2	y		7.28993e-09	5.0714e-11	0	96.9609	33.0932	68494.4		[M+H+HCOOH]+ 49.9479 [M+Na]+ 73.9735 [M+H-CO2]+ 139.948	102		96.9601	96.961	33.0122	33.2657
17358	M511T6_6	y		0.0071798	4.20978e-05	0	511.445	5.85047	68405.6			26		511.439	511.447	5.79013	5.88648
7987	M110T13_2	y		1.95877e-23	2.49523e-25	0	110.072	13.2944	68378.6		[M+K]+ 71.1054 [M+Na]+ 87.0793 [M+H]+ 109.062	188		110.071	110.073	13.1984	13.4777
10751	M402T9_4	n		1.35123e-17	1.27907e-19	0	402.364	9.45207	68266.3	[232][M]+		29		402.358	402.366	9.37658	9.52152
12180	M272T10_3	y		1.34173e-14	1.12116e-16	0	272.26	9.52835	68049.1			29		272.257	272.263	9.42393	9.62898
17806	M571T41	y		0.284549	0.00162671	0	570.712	40.9517	67860			189		570.712	570.714	40.7858	40.9517
1624	M643T6_5	n		1.58291e-54	9.91338e-56	0	643.483	5.8929	67750.9			16		643.483	643.483	5.8929	5.8929
11256	M113T37_1	y		1.54164e-16	1.39351e-18	0	112.957	36.7163	67717.2		[3M+H+K]2+ 61.9766	50		112.956	112.958	36.6198	37.0125
15844	M731T39_3	y		2.86289e-06	1.83814e-08	0	730.568	39.479	67697.4			190		730.568	730.568	39.479	39.479
16406	M250T31_1	y		8.4665e-06	5.25225e-08	0	250.178	31.2458	67590.3		[M+H]+ 249.172 [M+H-H20]+ 267.181	106		250.177	250.182	30.9847	31.5048
16059	M731T40	y		4.34251e-06	2.75226e-08	0	730.568	40.02	67491.4		[3M+H+K]2+ 473.723 [M+K]+ 691.606	72		730.568	730.568	40.02	40.02
9742	M230T9_1	y		1.11988e-19	1.16941e-21	0	230.215	9.19242	67476.5			34		230.213	230.215	9.18213	9.28925
2000	M659T6_5	y		4.78684e-50	2.43599e-51	0	659.4	5.59768	67349.9	[559][M]+		8		659.397	659.402	5.5803	5.61808
15556	M118T42_1	y		1.13998e-06	7.45817e-09	0	117.935	42.086	67273		[M+2K]2+ 157.951	24		117.935	117.935	42.086	42.1287
16407	M118T42_2	y		8.52697e-06	5.28899e-08	0	117.935	41.7062	67273		[M+2K]2+ 157.951	24		117.935	117.935	41.7062	41.8468
16446	M118T43_1	y		9.48511e-06	5.86967e-08	0	117.935	42.7195	67221.9		[M+Na+K-H]+ 56.9927 [M+Na+K-H]+ 56.9927	47		117.935	117.936	42.377	43.1855
239	M952T7	n		1.62271e-87	6.87645e-88	0	951.652	7.19667	67064.8		[M+H]+ 950.646	38		951.65	951.655	7.1392	7.41938
6998	M764T6_2	y		5.88673e-26	8.55875e-28	0	763.527	6.23201	67052.9	[708][M]+	[M+H-COCH2]+ 804.537	39		763.524	763.531	6.21677	6.29883
13832	M191T43_1	y		8.42793e-11	6.20229e-13	0	190.934	42.6427	66977	[32][M]+	[M+H]+ 189.927	47		190.933	190.936	42.2612	42.7827
2825	M659T6_4	y		1.82215e-42	6.56342e-44	0	659.292	5.52623	66948.9		[M+Na]+ 636.306	6		659.289	659.297	5.52477	5.57232
10358	M113T37_2	y		2.00009e-18	1.96504e-20	0	112.956	37.3873	66936.6		[M+Na]+ 89.9672	23		112.956	112.956	37.3548	37.4198
13810	M113T39_1	y		7.66191e-11	5.64639e-13	0	112.956	38.7557	66899.1			79		112.956	112.957	38.573	38.9835
9686	M218T28_2	y		8.40894e-20	8.83544e-22	0	217.86	27.5798	66660.1		[3M+Na+2K-H]2+ 111.945	46		217.86	217.861	27.5163	27.7483
4077	M104T28_2	y		9.28406e-36	2.31804e-37	0	103.956	27.5319	66507.9		[M+H+HCOOH]+ 56.9499	46		103.956	103.957	27.467	27.6293
6489	M104T28_1	y		2.72271e-27	4.26855e-29	0	103.956	28.2642	66507.9		[M+H]+ 102.952	93		103.955	103.957	27.7768	28.4572
15900	M731T38_1	y		3.19149e-06	2.04253e-08	0	730.568	38.2595	66484.1			191		730.567	730.568	38.0413	38.4913
158	M594T6_5	y		1.74286e-94	1.11979e-94	0	594.21	6.02588	66475.5			5		594.208	594.213	6.00627	6.03478
11928	M453T7_2	y		3.69133e-15	3.14937e-17	0	453.267	7.30963	66266.4		[M+H-CH2]+ 466.276	123		453.266	453.269	7.22997	7.39303
12469	M113T38_2	y		6.27157e-14	5.11754e-16	0	112.956	37.744	66256.7		[M+2H]2+ 223.895	22		112.956	112.956	37.744	37.744
15341	M330T9_7	y		3.4229e-07	2.27089e-09	0	330.32	9.10918	66087.4		[M+H-CH2]+ 343.328 [M+H-C2H4]+ 357.346	67		330.315	330.322	9.07217	9.22222
9162	M191T37_2	y		6.69722e-21	7.43833e-23	0	190.936	36.87	66028.7		[M+Na+CF3COOH]+ 33.9544 [M+H]+ 189.923	50		190.933	190.936	36.8327	37.0893
8144	M257T10_2	y		4.62302e-23	5.77817e-25	0	257.171	10.2165	65999.7			103		257.168	257.172	10.1143	10.3963
17966	M406T21_1	y		0.617623	0.00349942	0	406.33	20.5694	65959.3			192		406.328	406.336	20.3825	20.9377
2263	M193T6_3	n		2.97653e-47	1.33832e-48	0	193.161	5.87662	65579.5		[M+3H-CH4]3+ 592.483	56		193.157	193.163	5.84448	5.98497
3851	M193T6_5	n		9.04721e-37	2.38971e-38	0	193.227	5.69246	65579.5			20		193.226	193.227	5.67142	5.7135
12743	M113T40_1	y		2.40507e-13	1.92075e-15	0	112.956	39.8693	65546.4		[M+K]+ 73.9911 [M+Na]+ 89.962	74		112.956	112.958	39.721	40.0235
1215	M529T7_3	n		4.72383e-61	3.9577e-62	0	529.373	7.22608	65521.2	[373][M]2+		38		529.371	529.374	7.16473	7.36818
2114	M643T7_2	y		8.17813e-49	3.93182e-50	0	643.458	6.97287	65449.7			32		643.454	643.464	6.77435	7.3121
16158	M118T39	y		5.18922e-06	3.26857e-08	0	117.935	39.0725	65430.1		[M+K+HCOOH]+ 32.9662 [M+Na+HCOOH]+ 48.9402 [M+H+HCOOH]+ 70.9221	76		117.935	117.935	38.8167	39.1117
4972	M191T42_1	y		4.2629e-32	8.71887e-34	0	190.872	41.9955	65357.1			24		190.872	190.872	41.9955	41.9955
6597	M387T7_2	y		5.26844e-27	8.12748e-29	0	387.279	6.68135	65344.3	[213][M]+		37		387.278	387.28	6.6143	6.7333
722	M930T7_1	y		8.04296e-72	1.1319e-72	0	929.608	7.16873	65289.7	[882][M]+	[M+Na]+ 906.62	38		929.607	929.61	7.11417	7.35012
937	M930T7_2	n		6.3342e-67	6.88e-68	0	929.625	7.14718	65289.7		[2M+2Na+K-H]2+ 887.661	41		929.624	929.628	7.10332	7.2417
5365	M544T6_5	y		9.45559e-31	1.794e-32	0	544.413	6.19569	65279.8		[M+H-CH2]+ 557.422	11		544.408	544.417	6.17798	6.24598
5426	M544T6_4	y		1.91543e-30	3.5895e-32	0	544.406	6.20922	65279.8			39		544.405	544.406	6.20407	6.21748
4676	M191T42_2	y		2.30014e-33	5.00446e-35	0	190.935	41.7858	65270.1		[M+H]+ 189.929	24		190.935	190.935	41.7858	41.7858
8867	M191T42_3	y		1.72172e-21	1.97598e-23	0	190.933	42.0613	65270.1		[M+H]+ 189.929	24		190.933	190.936	41.9958	42.0613
5639	M191T39	y		9.8436e-30	1.77462e-31	0	190.933	39.3273	65041.4			99		190.933	190.936	39.3273	39.3935
11811	M336T7_4	y		2.02147e-15	1.74206e-17	0	336.327	6.9085	65009.8	[142][M]+		32		336.324	336.331	6.82125	6.94598
15049	M113T39_2	y		7.88019e-08	5.32933e-10	0	112.956	39.3303	64981.5		[2M+3Na+K-H]3+ 115.971	99		112.956	112.958	39.2362	39.4023
16631	M301T10_4	y		2.23268e-05	1.36646e-07	0	301.295	9.91978	64969.3			35		301.295	301.295	9.91212	9.92438
16677	M301T10_3	y		2.89338e-05	1.76588e-07	0	301.29	9.83845	64969.3			53		301.285	301.295	9.75143	9.95858
10392	M300T6_2	n		2.42526e-18	2.3746e-20	0	300.313	5.6139	64966.6			8		300.312	300.313	5.60265	5.63087
12939	M191T41	y		7.55945e-13	5.94091e-15	0	190.936	40.7734	64954.1			49		190.936	190.936	40.7278	40.819
5020	M100T7	n		7.12739e-32	1.4428e-33	0	100.077	7.26112	64680.1			38		100.076	100.078	7.07068	7.57273
14235	M450T6_4	n		8.43466e-10	6.02961e-12	0	450.448	5.62702	64509.8	[303][M+2]+		8		450.446	450.455	5.59668	5.67985
15129	M72T28_1	n		1.24167e-07	8.35045e-10	0	71.9295	27.6427	64486			46		71.9294	71.9298	27.5587	27.7645
955	M291T6_5	y		1.57512e-66	1.67894e-67	0	291.257	5.8926	64473.8			16		291.252	291.259	5.84448	5.90982
17889	M326T10_3	y		0.41868	0.00238175	0	326.284	9.87174	64424.8			193		326.28	326.286	9.68928	9.8953
4637	M637T6_5	y		1.7262e-33	3.78322e-35	0	637.404	6.13397	64320.1		[M+K]+ 598.435	11		637.403	637.406	6.10007	6.20055
15655	M368T9_4	y		1.70268e-06	1.10697e-08	0	368.392	9.37097	64231.8			29		368.388	368.394	9.27788	9.41857
768	M446T6_3	y		1.679e-70	2.2238e-71	0	446.324	5.95878	64221.7	[297][M+1]+		16		446.317	446.326	5.93032	6.013
16693	M118T41	y		3.19796e-05	1.94964e-07	0	117.935	40.8612	64130.2		[M+H]+ 116.93	49		117.935	117.936	40.7113	40.8612
9923	M765T6_3	y		2.43947e-19	2.50191e-21	0	764.65	5.61913	64097.9	[710][M+1]+		8		764.648	764.652	5.60265	5.64637
12612	M97T31	y		1.25391e-13	1.01158e-15	0	96.961	31.2811	64053.5		[M+Na]+ 73.9691 [2M+3H]3+ 143.936	106		96.9609	96.961	31.1887	31.5118
2724	M407T44_2	y		3.30995e-43	1.23599e-44	0	407.339	44.444	64034			194		407.333	407.339	44.2755	44.4578
13538	M339T44	y		1.77605e-11	1.33539e-13	0	339.349	43.6202	63969.3	[146][M+1]+		44		339.343	339.351	43.4122	43.6845
35	M394T8	y		6.02679e-113	1.75284e-112	0	394.218	7.94185	63915.3			7		394.214	394.218	7.93313	7.94483
1859	M602T6_7	y		1.02837e-51	5.62859e-53	0	602.458	6.15073	63851.1		[M+H-CH2]+ 615.463	11		602.458	602.46	6.14963	6.1729
1943	M602T6_8	y		1.18139e-50	6.18731e-52	0	602.48	6.02675	63851.1	[467][M+2]+		5		602.473	602.481	6.00568	6.05677
9276	M602T6_6	y		1.18246e-20	1.29732e-22	0	602.455	6.16378	63851.1	[471][M]+	[M+H-CH2]+ 615.463	11		602.448	602.457	6.13115	6.20455
2827	M710T6_4	y		1.86179e-42	6.70285e-44	0	710.477	5.95303	63685.5	[644][M]+		16		710.474	710.479	5.8934	5.97817
3148	M711T6_1	y		1.74535e-40	5.63731e-42	0	710.503	5.75118	63685.5		[M+Na+CF3COOH]+ 553.514 [M+Na]+ 687.51 [M+H]+ 709.493 [M+H-CH2]+ 723.514 [M+H-CH4]+ 725.515 [M+H-NH	31		710.5	710.505	5.74238	5.7629
14348	M261T8_3	y		1.46051e-09	1.03609e-11	0	261.134	7.64332	63578.1	[78][M]+		33		261.131	261.137	7.54597	7.81
14940	M273T6_3	y		4.13291e-08	2.81566e-10	0	273.188	5.81533	63359.7			26		273.185	273.19	5.7648	6.15305
12380	M273T6_6	n		4.14564e-14	3.40823e-16	0	273.247	5.96365	63204.3	[85][M]+		16		273.241	273.249	5.94322	6.02708
17853	M73T43_3	n		0.362435	0.00206581	0	72.9862	43.0628	63035.4		[M+H]+ 71.9779	153		72.986	72.9863	42.949	43.206
532	M490T6_2	y		7.90875e-77	1.51313e-77	0	490.351	5.9936	63026			5		490.349	490.352	5.981	6.05177
10442	M195T9	y		3.11313e-18	3.03294e-20	0	195.039	9.399	63013.6	[34][M]+		29		195.036	195.04	9.1712	9.68918
9539	M113T38_1	y		4.09825e-20	4.37295e-22	0	112.956	38.0632	62924		[M+2H]2+ 223.895	22		112.956	112.956	38.0632	38.0632
13436	M250T29	y		9.62759e-12	7.2928e-14	0	250.18	29.135	62698.3			195		250.177	250.181	28.9623	29.2592
16505	M101T43	n		1.18058e-05	7.28084e-08	0	100.944	42.543	62606.6		[2M+2Na+K]3+ 108.943	47		100.94	100.945	42.1273	42.9468
542	M696T9_6	n		1.63818e-76	3.07672e-77	0	696.445	8.87343	62483		[M+Na]+ 673.453	68		696.444	696.447	8.86652	8.92842
15412	M101T40	y		5.17758e-07	3.41875e-09	0	100.94	40.0648	62300.8		[2M+Na]+ 38.9739	72		100.94	100.94	40.0648	40.0648
15912	M118T40	y		3.24753e-06	2.07732e-08	0	117.935	40.1292	62279.3		[M+2H]2+ 233.855	196		117.935	117.935	40.0235	40.1292
15795	M82T41	n		2.57405e-06	1.65781e-08	0	81.9385	41.2128	62264			177		81.9378	81.9386	41.0887	41.2333
7715	M113T36_1	y		4.33947e-24	5.72565e-26	0	112.957	36.376	62185.1			91		112.957	112.957	36.376	36.376
5556	M191T38	y		5.21119e-30	9.54079e-32	0	190.936	37.7735	62170.7			22		190.936	190.936	37.7735	37.7735
16037	M731T41_2	y		4.19518e-06	2.66217e-08	0	730.568	40.6388	62115.9			197		730.568	730.568	40.6388	40.6388
14593	M150T42	y		5.90461e-09	4.11764e-11	0	150.028	42.3192	62083.2			27		150.028	150.028	42.261	42.4323
5947	M526T6_6	y		7.30628e-29	1.24938e-30	0	526.437	5.92962	62015.9			16		526.43	526.442	5.91552	5.98185
759	M400T13	y		6.32092e-71	8.47741e-72	0	400.175	12.8942	62007.6			94		400.174	400.177	12.7902	13.3591
12861	M319T28_1	y		4.46191e-13	3.53049e-15	0	318.793	28.4333	61988	[123][M]+		45		318.791	318.798	28.181	28.5808
16875	M319T28_2	y		0.000103295	6.23052e-07	0	318.792	27.5288	61988		[M+H-CH3]+ 332.813	46		318.792	318.793	27.5163	27.6142
15251	M97T30_2	y		2.36019e-07	1.57489e-09	0	96.961	29.5892	61985			180		96.9609	96.9624	29.358	29.8155
16473	M365T7_2	y		1.06153e-05	6.55729e-08	0	365.32	7.04639	61944.2			41		365.317	365.322	6.99918	7.10332
3788	M191T37_1	y		4.81051e-37	1.2912e-38	0	190.872	37.2952	61838.9		[M+Na]+ 167.879 [M+H-CO2]+ 233.855	23		190.872	190.872	37.2952	37.2952
6094	M616T10	y		2.01239e-28	3.35997e-30	0	616.436	10.1163	61693.1	[495][M]+	[M+Na]+ 593.445	48		616.433	616.438	10.0106	10.2612
10819	M279T6_2	y		1.84916e-17	1.73954e-19	0	279.163	6.42473	61572.6	[89][M]+		39		279.159	279.164	6.21748	6.47468
15700	M150T36_1	y		1.97088e-06	1.27762e-08	0	149.907	36.4275	61542.5			91		149.907	149.909	36.181	36.5932
15666	M82T30_1	n		1.78227e-06	1.15771e-08	0	81.9377	29.6582	61530.2		[M+H-CH4]+ 96.9577	117		81.9369	81.9387	29.4267	29.8468
2451	M397T7_2	y		2.10148e-45	8.72455e-47	0	397.301	7.40632	61503.3		[M+H-H20]+ 414.304	70		397.301	397.301	7.40632	7.40632
12041	M87T6_2	n		6.78944e-15	5.73931e-17	0	87.0587	5.67402	61155.9			20		87.0583	87.0589	5.65307	5.72147
15511	M254T13	y		9.23725e-07	6.06072e-09	0	254.164	13.4459	61052.7			198		254.164	254.165	13.4209	13.495
541	M288T6_4	n		1.58112e-76	2.97254e-77	0	288.282	5.66993	61044.5			20		288.281	288.285	5.65062	5.7135
10541	M406T14	y		5.07964e-18	4.90491e-20	0	406.33	13.9986	61004.9		[M+H-CH2]+ 419.344	28		406.329	406.335	13.9544	14.2555
6472	M57T6_3	n		2.41275e-27	3.79489e-29	0	57.0794	5.62252	60942.5			8		57.0697	57.0796	5.61035	6.09202
5292	M530T11_1	y		5.53125e-31	1.06329e-32	0	529.897	11.4224	60722.5			185		529.89	529.9	11.2501	11.6338
8718	M644T6_2	y		8.60817e-22	1.00467e-23	0	643.515	5.64085	60624.2		[M+Na]+ 620.515	140		643.513	643.516	5.6364	5.64762
16337	M571T42_2	y		7.47513e-06	4.65502e-08	0	570.712	42.3183	60551.1			27		570.712	570.712	42.3183	42.3183
5235	M387T6_4	y		3.72918e-31	7.24854e-33	0	387.3	6.32755	60528.3			39		387.3	387.3	6.32755	6.32755
5616	M696T6_3	y		7.9012e-30	1.43214e-31	0	695.563	5.59567	60494.5		[3M+Na+2K-H]2+ 430.407	8		695.562	695.564	5.58765	5.60995
777	M534T6_5	y		2.69894e-70	3.53432e-71	0	534.378	6.03933	60473.3	[379][M+1]+		5		534.371	534.379	6.03188	6.10528
5885	M685T7_4	y		4.71611e-29	8.1552e-31	0	685.445	6.52711	60453.6	[600][M]+	[2M+2K-H]+ 304.259	39		685.442	685.449	6.47158	6.6231
6395	M685T6_9	y		1.49483e-27	2.37945e-29	0	685.445	5.81571	60453.6	[601][M]+		26		685.443	685.446	5.6722	5.89267
11832	M247T10_2	y		2.26558e-15	1.94867e-17	0	246.99	10.3711	60396.3		[M+2Na-H]+ 202.03	199		246.986	246.992	10.2526	10.5125
8169	M600T6_9	n		5.18964e-23	6.4663e-25	0	600.474	6.0565	60225.4	[467][M]+		5		600.467	600.477	6.0269	6.09767
9009	M600T6_10	n		3.14687e-21	3.55571e-23	0	600.479	6.05384	60225.4			5		600.478	600.479	6.04878	6.0589
13230	M602T6_5	y		3.15276e-12	2.42517e-14	0	602.415	6.27902	60186.7		[M+H-CH2]+ 615.428	39		602.414	602.421	6.02527	6.28197
13276	M602T6_4	y		4.18928e-12	3.21104e-14	0	602.384	6.22833	60186.7	[470][M]+	[M+H]+ 601.375	39		602.376	602.385	6.19903	6.39068
1260	M353T6_1	y		4.37304e-60	3.5214e-61	0	353.289	5.83656	60081.9	[170][M+1]+		26		353.286	353.291	5.78762	5.85025
3104	M353T6_3	y		8.08215e-41	2.64947e-42	0	353.327	5.80065	60081.9	[172][M+1]+		26		353.315	353.329	5.7543	5.90627
3686	M353T6_2	y		1.4741e-37	4.06596e-39	0	353.314	5.92207	60081.9	[171][M+1]+		16		353.312	353.314	5.89735	5.9438
6093	M340T6_4	y		1.98975e-28	3.3232e-30	0	340.359	5.81886	60080	[148][M+2]+		26		340.352	340.361	5.7543	5.9784
7753	M340T6_5	n		5.63752e-24	7.39936e-26	0	340.412	5.67799	60080	[156][M+2]+		20		340.408	340.413	5.65062	5.70472
5669	M408T6_5	n		1.15566e-29	2.07407e-31	0	408.373	5.81947	59976.1	[246][M]+		26		408.366	408.376	5.79013	5.86883
691	M644T6_3	y		1.48638e-72	2.18966e-73	0	643.564	5.65143	59830.4	[533][M]+		20		643.563	643.565	5.63622	5.66757
1080	M459T7_1	y		1.48213e-63	1.39678e-64	0	459.253	7.27802	59804.6			38		459.252	459.254	7.26097	7.29507
1540	M459T7_2	y		1.23743e-55	8.17946e-57	0	459.279	7.22829	59804.6		[M+H-COCH2]+ 500.283	38		459.272	459.28	7.15612	7.41938
2959	M195T6_1	y		1.25243e-41	4.30697e-43	0	195.126	5.88408	59765.7	[36][M]+		56		195.124	195.129	5.80425	5.93518
296	M446T13_3	y		3.14266e-85	1.08076e-85	0	446.198	12.8543	59705.8		[M+2H-COCH2]2+ 932.39	94		446.197	446.2	12.7602	13.3115
9420	M82T36_2	n		2.33599e-20	2.52411e-22	0	81.9377	35.7682	59550.1		[M+K]+ 42.9779	82		81.9376	81.9382	35.3663	35.7682
15623	M82T37	n		1.54447e-06	1.00583e-08	0	81.938	36.8326	59550.1			50		81.9378	81.9387	36.7507	36.9032
277	M971T7_1	n		4.44405e-86	1.63314e-86	0	970.686	7.19327	59534	[911][M+2]+		38		970.685	970.688	7.1392	7.3453
10881	M398T7_4	n		2.60964e-17	2.43998e-19	0	398.367	6.50753	59512.3		[M+K]+ 359.402	39		398.363	398.368	6.47432	6.56492
1070	M777T7_1	y		1.08347e-63	1.02886e-64	0	776.551	7.11398	59489.1	[728][M]+	[M+K]+ 737.588 [M+H]+ 775.541	41		776.549	776.553	6.9871	7.30315
8233	M777T7_2	y		7.58728e-23	9.37675e-25	0	776.579	6.95471	59489.1	[730][M]+		32		776.572	776.582	6.8631	7.09782
12502	M72T34	n		7.53842e-14	6.13385e-16	0	71.9302	33.8051	59483.4			200		71.9302	71.9302	33.5925	33.983
8306	M228T44_1	n		1.10341e-22	1.35211e-24	0	228.198	43.754	59467.8	[51][M]+	[M+H-C2H4]+ 255.218	44		228.194	228.2	43.6083	43.88
16537	M82T40	n		1.34777e-05	8.29588e-08	0	81.9381	39.8755	59398		[M+K]+ 42.9744	74		81.9377	81.9387	39.6505	39.982
8527	M113T15_1	n		3.49846e-22	4.17436e-24	0	113.073	14.8383	59355.8		[M+Na]+ 90.0854 [M+H-CH3]+ 127.085	81		113.072	113.074	14.6463	14.9822
9263	M300T8_2	n		1.12345e-20	1.23398e-22	0	300.294	8.34172	59207.9			61		300.29	300.295	8.22325	8.4058
16349	M118T37_1	y		7.64676e-06	4.75823e-08	0	117.935	37.381	59176.8		[M+2H]2+ 233.855	23		117.935	117.935	37.381	37.381
163	M667T9_5	y		3.62325e-94	2.26134e-94	0	667.233	9.10445	59175		[M+Na]+ 644.246	67		667.231	667.24	8.97297	9.11637
7879	M82T36_3	n		1.1563e-23	1.49319e-25	0	82.0035	35.9235	59152.7			82		82.0035	82.0035	35.8782	35.9688
204	M413T9_2	y		4.03086e-90	2.00701e-90	0	413.182	9.25967	59002.2			34		413.179	413.185	9.18162	9.32953
16494	M279T6_5	n		1.13579e-05	7.00892e-08	0	279.235	5.824	58604.9			26		279.231	279.237	5.78122	5.99228
14374	M72T28_2	n		1.70809e-09	1.20948e-11	0	71.9293	28.4988	58514.2			45		71.9288	71.9303	28.0008	28.6752
16358	M682T42_1	n		7.78666e-06	4.84225e-08	0	681.977	42.32	58430.1		[M+K+NH3]+ 625.996 [M+Na+NH3]+ 641.97	27		681.977	681.977	42.32	42.32
17935	M167T36	y		0.491901	0.00279132	0	167.094	36.034	58421.5		[3M+H+K]2+ 98.0652	82		167.094	167.094	36.024	36.0618
12569	M82T36_1	n		1.02843e-13	8.32551e-16	0	81.9385	36.3056	58292.8		[M+K]+ 42.9787	91		81.9377	81.9387	35.9787	36.503
5667	M642T6_4	n		1.13563e-29	2.0392e-31	0	642.454	5.98383	58107.5			5		642.45	642.456	5.91552	6.01803
6091	M642T6_5	y		1.96045e-28	3.27556e-30	0	642.489	5.87462	58107.5			56		642.488	642.489	5.85062	5.8929
6955	M643T6_1	y		4.5817e-26	6.70496e-28	0	642.52	5.90513	58107.5			16		642.516	642.525	5.86783	5.99138
11276	M223T29_2	y		1.71326e-16	1.54612e-18	0	222.908	29.1472	58066.3		[M+Na]+ 199.92	201		222.905	222.91	28.905	29.268
12028	M223T28	y		6.40921e-15	5.42319e-17	0	222.907	28.4087	58066.3		[2M+H]+ 110.946	45		222.907	222.907	28.324	28.4735
12092	M223T29_3	y		8.91018e-15	7.49678e-17	0	222.944	28.8992	58066.3			92		222.941	222.946	28.8102	28.9492
885	M616T6_5	y		5.95256e-68	6.83175e-69	0	616.436	6.27487	58053.2		[M+H]+ 615.428	39		616.434	616.438	6.25265	6.28665
4265	M150T36_2	y		5.92102e-35	1.41235e-36	0	149.908	35.942	58033.3		[M+K]+ 110.942	82		149.907	149.909	35.7618	36.0042
12655	M237T8	y		1.54867e-13	1.2453e-15	0	237.152	7.51437	57898.8		[M+Na]+ 214.159	202		237.148	237.154	7.39602	7.5936
1025	M569T6_6	y		1.03874e-64	1.03106e-65	0	569.409	5.81054	57723.5			26		569.407	569.41	5.79373	5.83723
1694	M332T10_4	y		1.29391e-53	7.76631e-55	0	332.322	9.88005	57627.2	[137][M]+	[M+K+NH3]+ 276.336 [M+Na+NH3]+ 292.31 [M+H+NH3]+ 314.294	193		332.316	332.324	9.7596	9.99013
17033	M344T9_2	n		0.000401157	2.39673e-06	0	344.304	8.87263	57619.2	[163][M+1]+		68		344.299	344.306	8.70248	9.14808
17156	M344T9_5	y		0.0012242	7.26298e-06	0	344.333	9.05137	57619.2			1		344.332	344.336	9.02745	9.16547
12323	M131T6_2	y		3.15643e-14	2.60738e-16	0	131.092	5.78762	57612.2			26		131.087	131.093	5.66962	5.8129
15922	M731T41_1	y		3.32795e-06	2.12728e-08	0	730.567	41.2915	57580.2		[M+K]+ 691.606	203		730.567	730.568	41.159	41.4158
14901	M436T6_2	y		3.23577e-08	2.21003e-10	0	436.369	5.82295	57496.5			26		436.369	436.373	5.82295	5.86827
15243	M436T6_3	y		2.23923e-07	1.49519e-09	0	436.404	5.8098	57496.5			26		436.4	436.406	5.78387	5.86013
10999	M174T28_1	n		4.8333e-17	4.47162e-19	0	173.87	28.441	57371.8		[M+H-CO2]+ 216.855	45		173.869	173.872	28.205	28.5942
3407	M501T7_1	y		5.59973e-39	1.66954e-40	0	501.164	6.97353	57352.3			32		501.163	501.167	6.73115	7.10605
13105	M245T28_2	y		1.70421e-12	1.32345e-14	0	244.867	28.4651	57329.5	[63][M]+	[M+H]+ 243.862	45		244.866	244.871	28.181	28.6075
6517	M466T6_2	y		3.14523e-27	4.91221e-29	0	466.38	5.82082	57300.6			26		466.375	466.384	5.74872	5.98417
7162	M466T6_3	y		1.6915e-25	2.40247e-27	0	466.414	5.82753	57300.6	[318][M]+		26		466.408	466.418	5.79013	5.86808
15724	M118T38	y		2.12739e-06	1.37674e-08	0	117.935	38.2277	57180.5		[M+2H-CO]2+ 261.85	172		117.935	117.935	38.2277	38.2277
14658	M639T9_1	y		8.35791e-09	5.80364e-11	0	638.618	8.75002	57120.8	[529][M]+	[M+Na]+ 615.634 [M+H-C2H4]+ 665.642	30		638.609	638.621	8.5995	8.85007
14737	M639T9_2	y		1.28189e-08	8.85117e-11	0	638.623	8.69257	57120.8		[M+Na]+ 615.634 [M+H-C2H4]+ 665.642	30		638.623	638.635	8.66527	8.87882
16847	M202T31	y		8.34466e-05	5.04165e-07	0	201.887	30.779	56899.7			204		201.887	201.887	30.6188	30.9445
11713	M91T6_2	y		1.36363e-15	1.18436e-17	0	91.0553	6.49198	56876		[M+H]+ 90.0503	39		91.055	91.0558	6.45773	6.55542
17630	M406T21_2	y		0.100208	0.000578509	0	406.333	21.2841	56779.8			205		406.328	406.336	21.007	21.7267
11801	M249T10_2	y		1.93243e-15	1.66669e-17	0	248.988	10.3725	56769.9		[M+2Na-H]+ 204.025	199		248.984	248.99	10.2526	10.5023
17437	M113T36_2	y		0.0181516	0.000105955	0	112.956	36.0752	56628.6		[M+K]+ 73.9923	82		112.956	112.957	35.8798	36.1342
8246	M540T6_10	y		8.01551e-23	9.89326e-25	0	540.453	5.90442	56572.9			16		540.447	540.457	5.85227	5.94575
3754	M702T6_10	n		3.27485e-37	8.87942e-39	0	702.493	5.90508	56571.4	[631][M]+		16		702.491	702.496	5.89813	5.91152
10031	M703T6_1	y		3.85038e-19	3.90737e-21	0	702.511	5.90897	56571.4			16		702.501	702.515	5.88957	5.93428
10559	M97T28_1	y		5.68367e-18	5.47749e-20	0	96.961	28.4725	56483.5			45		96.9602	96.9623	27.9005	28.6848
14383	M97T28_2	y		1.85205e-09	1.31007e-11	0	96.961	27.5768	56483.5		[M+Na+NH3]+ 56.9499	46		96.9609	96.9614	27.5468	27.6723
197	M437T9_1	y		3.6055e-91	1.86305e-91	0	437.183	9.24873	56456.5			34		437.182	437.184	9.14512	9.2868
10034	M174T28_2	n		3.96595e-19	4.02194e-21	0	173.87	27.5615	56044.6		[M+K+HCOOH]+ 88.8992 [M+H]+ 172.862	46		173.869	173.871	27.5265	27.672
4116	M658T6_7	y		1.48328e-35	3.66568e-37	0	658.454	6.05024	55746	[555][M]+		5		658.451	658.46	6.0419	6.07725
4550	M659T6_1	y		8.43944e-34	1.88671e-35	0	658.516	6.06452	55746	[557][M]+		5		658.506	658.519	6.05037	6.09703
2043	M682T7_2	y		1.66002e-49	8.25903e-51	0	682.264	7.23148	55716		[M+Na+CF3COOH]+ 525.283 [M+K+NH3]+ 626.274	38		682.262	682.266	7.20075	7.27283
8556	M442T6_1	y		4.18154e-22	4.96998e-24	0	442.307	6.12513	55616.3		[M+2H-HCOOH]2+ 928.612	11		442.298	442.309	5.8854	6.16682
9451	M442T6_3	y		2.69587e-20	2.90317e-22	0	442.342	6.21028	55616.3			39		442.337	442.347	6.1876	6.24598
3908	M394T6_2	y		1.54051e-36	4.01043e-38	0	394.323	5.80751	55565.6			26		394.322	394.329	5.77932	5.85892
15067	M228T44_2	n		8.69116e-08	5.87024e-10	0	228.198	44.2672	55481.4			206		228.194	228.2	44.2247	44.382
586	M485T7_3	n		2.80162e-75	4.85763e-76	0	485.346	7.20967	55271.1	[337][M]2+		38		485.346	485.349	7.14765	7.35845
6411	M110T29_1	y		1.70691e-27	2.70812e-29	0	109.958	29.0273	55260		[M+Na]+ 86.9742	92		109.957	109.962	28.7992	29.1533
10538	M362T9_4	y		5.04219e-18	4.86946e-20	0	362.289	9.10709	55218.5		[M+H-CH4]+ 377.316 [M+2H-CO2]2+ 766.545	67		362.285	362.291	9.02458	9.1861
10692	M362T9_6	y		1.072e-17	1.02031e-19	0	362.342	8.99757	55218.5	[180][M]+		1		362.337	362.344	8.94223	9.10577
13697	M61T43	y		4.19294e-11	3.1151e-13	0	60.9871	42.9958	55158.2			71		60.9864	60.9873	42.9158	43.1855
8512	M192T6_2	n		3.26837e-22	3.90713e-24	0	192.185	5.88437	55086.6		[M+H]+ 191.177	56		192.182	192.186	5.8662	5.90268
14465	M254T10_1	y		2.89632e-09	2.03774e-11	0	254.034	10.2951	55012.9			103		254.031	254.036	10.2508	10.3705
961	M839T7_1	n		2.94873e-66	3.11108e-67	0	838.604	7.18952	54854.8	[777][M+2]+		38		838.602	838.607	7.0628	7.3393
10188	M707T6_5	y		8.51027e-19	8.50076e-21	0	706.635	5.75612	54827.5			31		706.635	706.635	5.75612	5.75612
13069	M707T6_3	y		1.44856e-12	1.12792e-14	0	706.616	5.6028	54827.5	[642][M]+	[M+Na]+ 683.623	8		706.614	706.617	5.5791	5.622
3554	M531T6_8	y		3.24176e-38	9.28146e-40	0	531.498	5.60349	54822.9	[376][M]+	[M+K]+ 492.537	8		531.496	531.499	5.57507	5.61455
8152	M113T16	n		4.81053e-23	6.00605e-25	0	113.072	15.9764	54749.2		[M+H-HCOOH]+ 158.072	88		113.072	113.073	15.712	16.1491
16870	M121T38	n		0.000100891	6.08668e-07	0	121.149	38.3243	54649.6			207		121.149	121.149	38.3243	38.3243
6125	M687T7_3	y		2.48748e-28	4.13143e-30	0	687.218	6.97013	54612.9	[606][M]+		32		687.217	687.221	6.87405	7.02705
14903	M121T11	y		3.28518e-08	2.24334e-10	0	121.041	10.8785	54604.5		[M+Na]+ 98.0469	208		121.04	121.051	10.7426	11.2317
141	M463T7_1	y		1.81888e-95	1.31313e-95	0	462.83	7.25588	54480.6			38		462.829	462.832	7.10548	7.41938
1090	M909T7_1	y		2.68226e-63	2.49361e-64	0	908.633	7.17193	54438.7	[849][M]+	[M+K]+ 869.675	38		908.63	908.645	7.03902	7.3495
14780	M372T9_3	y		1.60117e-08	1.10259e-10	0	372.335	8.70628	54310.6	[195][M+1]+		30		372.33	372.338	8.58362	8.8788
15191	M372T9_1	y		1.70073e-07	1.13941e-09	0	372.274	9.1344	54310.6	[196][M]+		34		372.273	372.274	9.06305	9.19228
11967	M98T43_1	n		4.76563e-15	4.05157e-17	0	97.9698	43.0113	54292.8		[M+H]+ 96.9662	71		97.9685	97.9701	42.9325	43.2022
17655	M82T39_1	n		0.12023	0.000693168	0	81.9383	38.6365	54141.5		[M+K]+ 42.9786	209		81.9375	81.9387	38.3575	38.6737
8957	M109T13_1	n		2.49682e-21	2.83731e-23	0	109.077	12.5547	54050.6			210		109.076	109.078	12.233	12.7053
903	M687T7_2	y		1.25389e-67	1.41199e-68	0	687.211	6.5546	54046.6			37		687.21	687.211	6.45807	6.5546
13568	M82T39_2	n		2.12821e-11	1.596e-13	0	81.9378	39.179	54036.9		[M+K]+ 42.9742	211		81.9377	81.9387	39.1702	39.3603
6849	M584T6_5	y		2.3964e-26	3.55927e-28	0	584.479	5.94269	54007.1	[444][M]+		16		584.473	584.484	5.88342	5.97622
8820	M733T6_3	y		1.39932e-21	1.61486e-23	0	732.554	6.0537	53943	[673][M]+		5		732.545	732.559	6.00352	6.24055
5064	M113T12_2	n		9.66771e-32	1.94195e-33	0	113.072	11.571	53894.6		[M+H-CH3]+ 127.099	9		113.072	113.073	11.5403	11.7281
4067	M228T43_4	n		8.26132e-36	2.06748e-37	0	228.198	43.1988	53788.4		[M+H+NH3]+ 210.165	66		228.195	228.2	43.0128	43.371
17890	M247T10_3	y		0.41873	0.00238203	0	247.129	9.7288	53644.9		[M+H-COCH2]+ 288.127	21		247.129	247.129	9.7288	9.7288
974	M688T6_1	n		5.5347e-66	5.77838e-67	0	687.513	5.85993	53564.9			26		687.508	687.517	5.84017	5.90137
5776	M338T16	y		2.37416e-29	4.1832e-31	0	338.342	16.4407	53490.1	[151][M]+	[M+H]+ 337.336	121		338.341	338.347	16.1518	16.8133
399	M578T6_10	y		5.81339e-81	1.48011e-81	0	578.406	6.12327	53385.1			11		578.405	578.408	6.09205	6.1545
785	M578T6_9	y		5.35908e-70	6.92981e-71	0	578.4	6.06897	53385.1			5		578.392	578.405	5.88823	6.09605
12186	M150T6_2	y		1.38245e-14	1.1547e-16	0	150.029	5.80731	53383.4	[23][M+1]+		26		150.027	150.029	5.72943	5.9784
13011	M167T6_2	y		1.03593e-12	8.10413e-15	0	167.036	5.70017	53380.9			31		167.034	167.037	5.63727	5.79563
982	M610T9_6	y		1.03479e-65	1.07004e-66	0	610.398	8.57843	53250.3		[M+H+NH3]+ 592.363	14		610.398	610.399	8.5754	8.57843
263	M843T7_1	y		1.76883e-86	6.82148e-87	0	842.557	7.07957	53199.2		[3M+Na+K]2+ 541.06	41		842.556	842.559	7.02633	7.305
7460	M363T6_1	y		9.78231e-25	1.33463e-26	0	363.223	5.86043	53170.6			26		363.221	363.223	5.86043	5.87312
1977	M305T6_2	y		2.60763e-50	1.34153e-51	0	305.238	5.8265	53149.2			26		305.238	305.239	5.79013	5.86057
15504	M129T39	y		8.72787e-07	5.73039e-09	0	128.872	38.7687	53108.9			212		128.872	128.872	38.7687	38.7687
10947	M95T44_1	y		3.68863e-17	3.42976e-19	0	95.0863	43.7237	53092.9			44		95.0847	95.087	43.5748	43.9118
160	M799T7	y		2.55854e-94	1.61462e-94	0	798.531	7.13002	53024.8		[M+Na+K-H]+ 737.588 [M+Na]+ 775.541	41		798.53	798.532	6.96473	7.25973
15116	M118T17	n		1.10523e-07	7.44276e-10	0	118.088	16.8802	52933.5			213		118.087	118.088	16.7724	16.9056
244	M547T8_2	y		2.65407e-87	1.09747e-87	0	547.339	8.44505	52900.5		[M+H]+ 546.333	4		547.339	547.34	8.44505	8.45482
11004	M167T6_1	y		4.97617e-17	4.60096e-19	0	167.036	6.43292	52874.7	[28][M]+	[M+H]+ 166.032	39		167.034	167.036	6.25033	6.46653
10032	M82T38	n		3.8669e-19	3.92373e-21	0	81.9377	38.1593	52872.9			22		81.9377	81.9377	38.1593	38.1593
5387	M387T6_2	y		1.22142e-30	2.30772e-32	0	387.199	5.87638	52740.9	[211][M]+		56		387.194	387.202	5.83668	6.01648
5778	M387T6_1	y		2.48028e-29	4.3663e-31	0	387.168	5.92924	52740.9			16		387.168	387.169	5.9088	5.93482
14061	M456T6_8	n		3.18603e-10	2.30637e-12	0	456.394	5.63695	52668.9	[308][M+2]+		8		456.393	456.394	5.63655	5.64762
14354	M456T6_10	n		1.51354e-09	1.07325e-11	0	456.445	5.72915	52668.9		[M+Na]+ 433.456	31		456.444	456.446	5.71802	5.73168
17087	M456T6_9	y		0.00067369	4.01281e-06	0	456.409	5.65964	52668.9			20		456.409	456.409	5.65615	5.66313
2538	M567T7_5	y		1.37424e-44	5.50614e-46	0	566.647	6.5819	52661.6	[428][M]+	[M+H]+ 565.641	37		566.647	566.647	6.55845	6.59225
8537	M567T7_2	n		3.63789e-22	4.33691e-24	0	566.561	6.65252	52661.6		[M+H]+ 565.55	37		566.557	566.569	6.46895	6.76472
10427	M567T7_1	y		2.84151e-18	2.77375e-20	0	566.554	6.74188	52661.6	[426][M]+	[M+H]+ 565.55	37		566.552	566.555	6.58283	6.92938
1052	M571T6_4	y		4.22321e-64	4.08038e-65	0	571.434	5.84069	52598.1	[434][M+1]+		26		571.432	571.435	5.8135	5.92633
10623	M665T7_3	y		7.79178e-18	7.46317e-20	0	665.462	6.89065	52539.6	[564][M+2]+		32		665.461	665.462	6.69877	6.90468
2094	M527T6_5	y		4.73567e-49	2.30083e-50	0	527.434	5.95187	52366			16		527.433	527.434	5.93473	5.97622
3086	M527T6_4	y		6.21273e-41	2.04933e-42	0	527.405	5.8352	52366	[370][M+1]+		26		527.397	527.409	5.79792	5.90157
14712	M527T6_6	y		1.12761e-08	7.79868e-11	0	527.44	5.92588	52366			16		527.438	527.445	5.90723	5.96917
8764	M567T6_1	n		1.079e-21	1.25279e-23	0	566.558	6.10522	52341.1	[427][M]+	[M+H+HCOOH]+ 519.551	11		566.552	566.561	5.98668	6.25228
10415	M398T7_3	y		2.73878e-18	2.67547e-20	0	398.366	6.90202	52299.8			32		398.363	398.366	6.89325	6.97635
4924	M414T9_7	n		2.42712e-32	5.01357e-34	0	414.436	9.31252	52293.2	[253][M]+	[M+K]+ 375.478	40		414.43	414.439	9.25023	9.38862
6987	M414T9_5	y		5.46954e-26	7.96865e-28	0	414.358	9.10322	52293.2		[M+H+HCOOH]+ 367.349	67		414.358	414.359	9.06768	9.16173
16709	M57T37	n		3.41588e-05	2.08092e-07	0	56.9428	36.8223	52274.1		[M+Na]+ 33.9544	50		56.942	56.943	36.6568	37.0578
949	M662T7	y		1.21627e-66	1.3025e-67	0	661.502	7.00715	52189.1	[556][M+3]+		32		661.494	661.504	6.93932	7.09282
1180	M661T7_3	y		1.43879e-61	1.2367e-62	0	661.466	7.29472	52139.2		[2M+Na+K-H]+ 300.262	123		661.464	661.468	7.21853	7.34862
1135	M725T9_4	y		1.69139e-62	1.51539e-63	0	725.298	9.02985	52016.9			1		725.295	725.299	8.94688	9.09583
363	M600T9_2	y		3.43254e-82	9.6097e-83	0	600.163	8.9787	51984.3			1		600.162	600.164	8.93927	9.09583
14576	M469T6_5	y		5.13206e-09	3.58382e-11	0	469.398	5.9231	51887.1	[322][M+1]+		16		469.393	469.402	5.87563	5.97622
15016	M400T9_7	n		6.55978e-08	4.44586e-10	0	400.383	9.30428	51816.9	[229][M]+	[M+H-C6H8O6]+ 575.409	40		400.378	400.386	9.22702	9.37937
17213	M400T9_9	y		0.00181828	1.07515e-05	0	400.418	9.35417	51816.9	[230][M]+		29		400.411	400.421	9.28485	9.42193
16682	M218T42_2	y		2.94627e-05	1.7978e-07	0	217.86	42.0365	51762.7		[M+K]+ 178.897	24		217.86	217.86	42.0123	42.1287
2306	M375T6_3	y		7.84627e-47	3.46197e-48	0	375.266	5.66993	51726.2			20		375.266	375.266	5.66135	5.68955
17738	M733T6_4	y		0.209966	0.00120471	0	732.571	5.78793	51721.2	[670][M+2]+		26		732.56	732.571	5.78793	6.01697
1245	M578T6_11	n		2.24042e-60	1.82864e-61	0	578.441	5.8929	51654.7			16		578.435	578.442	5.8662	5.9132
9264	M155T11	n		1.12776e-20	1.23861e-22	0	155.156	10.8173	51628.8		[M+H]+ 154.154	89		155.154	155.157	10.5934	11.0981
14185	M121T34	y		6.49153e-10	4.65728e-12	0	121.051	33.6253	51603.6			128		121.051	121.051	33.244	33.8753
1618	M332T10_2	y		1.3195e-54	8.29352e-56	0	332.28	10.2875	51591.6			103		332.28	332.28	10.2825	10.3104
12155	M293T10_2	y		1.14461e-14	9.58567e-17	0	293.179	9.54077	51565.7	[98][M]+		29		293.175	293.181	9.4488	9.58702
2875	M211T6_4	n		4.33148e-42	1.533e-43	0	211.173	5.87575	51507.6	[44][M]+		56		211.17	211.174	5.72717	5.9784
10323	M616T7_3	y		1.6811e-18	1.65714e-20	0	616.436	7.00748	51404.8			32		616.434	616.438	6.96235	7.2939
13171	M230T10_2	y		2.29722e-12	1.77491e-14	0	230.191	9.73287	51337.7		[M+2H-CO2]2+ 502.361	21		230.191	230.193	9.70785	9.78693
261	M750T7_2	y		1.64096e-86	6.35062e-87	0	749.549	6.95832	51325.8	[694][M]+		32		749.547	749.551	6.87712	7.22358
1651	M750T7_1	y		3.62368e-54	2.23407e-55	0	749.547	7.19503	51325.8		[M+Na+CF3COOH]+ 592.563	38		749.547	749.547	7.18702	7.20533
15474	M57T42_2	y		7.46184e-07	4.90762e-09	0	56.942	42.0202	51319.4			24		56.942	56.942	41.9702	42.1368
17073	M57T42_1	y		0.000545038	3.24955e-06	0	56.9425	42.4393	51319.4			27		56.9422	56.943	42.3027	42.485
16347	M129T38_2	y		7.62871e-06	4.74739e-08	0	128.872	38.0235	51246.3		[M+K]+ 89.907 [M+Na]+ 105.881 [M+H]+ 127.863	22		128.872	128.872	38.0235	38.0235
16575	M218T42_1	y		1.63595e-05	1.00465e-07	0	217.863	42.4063	51149.1		[M+K]+ 178.9	27		217.86	217.863	42.2685	42.6432
15103	M183T30	y		1.03706e-07	6.98847e-10	0	182.963	29.7449	51137.5		[3M+2Na-H]+ 45.9942 [3M+2Na-H]+ 45.9942	174		182.962	182.963	29.7068	29.8295
15979	M129T38_1	y		3.81414e-06	2.4281e-08	0	128.872	38.2872	51118.5			214		128.872	128.872	38.2872	38.2872
3778	M671T6_1	y		4.27426e-37	1.1513e-38	0	670.512	5.93013	51057.7	[578][M]+		16		670.508	670.515	5.67062	5.95232
3939	M671T6_2	y		2.22812e-36	5.75627e-38	0	670.522	5.96727	51057.7			16		670.522	670.523	5.96365	5.9709
4165	M670T6_8	y		2.48483e-35	6.06864e-37	0	670.484	5.89747	51057.7	[577][M]+		16		670.48	670.486	5.8611	5.93508
14906	M268T9_2	y		3.33548e-08	2.27723e-10	0	268.267	8.70782	51005.4	[81][M]+		30		268.264	268.269	8.58362	8.8788
11676	M523T9_2	y		1.16529e-15	1.01548e-17	0	522.605	8.70773	50916		[M+H-COCH2]+ 563.606	30		522.597	522.608	8.5519	8.81937
12733	M523T9_1	y		2.28099e-13	1.82298e-15	0	522.597	8.56922	50916		[3M+Na+2K-H]2+ 315.097	14		522.597	522.597	8.56922	8.72378
172	M911T6_2	y		1.98008e-93	1.16372e-93	0	910.657	5.98423	50826.9	[852][M]+		5		910.654	910.66	5.91457	6.0223
298	M872T13	y		4.29636e-85	1.46647e-85	0	872.344	13.0046	50807			122		872.341	872.348	12.8997	13.4729
191	M668T9_6	y		1.41569e-91	7.52282e-92	0	668.229	9.10445	50797.4			67		668.228	668.234	8.98675	9.11637
2031	M520T6_6	n		1.3586e-49	6.79411e-51	0	520.398	5.89735	50779	[364][M]2+		16		520.398	520.398	5.89735	5.89735
3119	M520T6_7	y		1.12641e-40	3.67248e-42	0	520.427	5.80775	50779			26		520.415	520.428	5.77487	5.82928
17306	M121T42_2	y		0.00394104	2.31762e-05	0	121.051	42.3217	50774.7		[M+Na]+ 98.0666	27		121.051	121.051	42.1255	42.4767
16410	M731T42_1	y		8.5644e-06	5.31172e-08	0	730.568	41.6065	50655.5			24		730.567	730.568	41.6065	41.6562
10244	M117T33_1	y		1.1246e-18	1.11733e-20	0	116.976	32.7463	50632		[M+H]+ 115.971	55		116.976	116.976	32.385	32.9952
16160	M129T40_2	y		5.20065e-06	3.2755e-08	0	128.872	39.6423	50567.5			51		128.872	128.872	39.6423	39.6423
1411	M644T6_8	y		9.63846e-58	6.94344e-59	0	644.469	6.21698	50496	[534][M]+		39		644.46	644.472	5.89735	6.30662
10906	M644T6_10	y		2.91627e-17	2.72186e-19	0	644.499	6.10308	50496	[537][M]+		11		644.491	644.502	6.05613	6.1545
16362	M129T38_3	y		7.8592e-06	4.88577e-08	0	128.872	37.7552	50463		[M+K]+ 89.907 [M+Na]+ 105.881 [M+H]+ 127.863	22		128.872	128.872	37.7552	37.7552
80	M613T9_4	y		9.13727e-103	1.15203e-102	0	613.349	8.57843	50433.6		[M+Na]+ 590.36	14		613.349	613.349	8.5754	8.57843
17300	M310T6_3	y		0.00380994	2.24104e-05	0	310.289	6.29906	50402.7			39		310.289	310.29	6.26647	6.30868
16151	M731T42_2	n		5.13563e-06	3.23604e-08	0	730.567	42.2935	50359.5			27		730.567	730.568	42.0207	42.2935
4712	M394T6_3	n		3.49053e-33	7.53918e-35	0	394.356	5.83405	50288.6	[222][M]+		26		394.352	394.357	5.8122	5.88483
86	M473T9_1	y		5.31843e-102	6.2952e-102	0	473.16	9.21276	50183.7			34		473.159	473.161	9.1168	9.2579
7097	M432T6_3	n		1.09019e-25	1.56319e-27	0	432.398	5.67142	50168			20		432.398	432.4	5.66947	5.6888
7440	M432T6_4	y		8.76996e-25	1.19962e-26	0	432.413	5.59693	50168	[279][M+1]+		8		432.412	432.415	5.5884	5.61035
45	M689T9_4	y		1.29537e-109	2.93026e-109	0	689.209	8.90197	50113		[3M+H+Na]2+ 451.48	68		689.207	689.211	8.83193	9.02
16010	M129T40_1	y		4.03507e-06	2.564e-08	0	128.872	40.2567	49988.7		[2M+K]+ 44.9487	215		128.872	128.872	40.2567	40.2567
16170	M129T42	y		5.29532e-06	3.33306e-08	0	128.872	42.0445	49988.7		[M+3H-C6H10O5]3+ 545.648	24		128.872	128.873	41.979	42.1203
9794	M143T11_1	y		1.44481e-19	1.49997e-21	0	143.063	11.0494	49933.7		[M+H]+ 142.053	60		143.063	143.063	11.0494	11.0494
8093	M557T6_1	y		3.76647e-23	4.7326e-25	0	556.535	6.13583	49905.8			11		556.534	556.536	6.12902	6.14265
2655	M610T7_5	y		1.07978e-43	4.13477e-45	0	610.385	6.7046	49904.6	[486][M]+	[M+H+CF3COOH]+ 475.383	37		610.385	610.387	6.7046	6.75897
17743	M118T13_1	y		0.215584	0.00123658	0	118.086	12.8196	49882.3		[M+H+HCOOH]+ 71.0742	94		118.086	118.088	12.531	13.0824
271	M533T5_1	y		3.56159e-86	1.32831e-86	0	533.366	5.36648	49846.9	[378][M]+	[M+Na]+ 510.376	163		533.359	533.367	5.33618	5.39538
17167	M129T37	y		0.00131637	7.80459e-06	0	128.872	37.4833	49785.1		[M+K]+ 89.907 [M+Na]+ 105.881 [M+H]+ 127.863	22		128.872	128.872	37.2727	37.4833
1124	M961T5_1	n		1.1545e-62	1.0447e-63	0	960.782	5.47412	49733.5		[M+Na]+ 937.793	6		960.78	960.784	5.46335	5.48277
9911	M123T14_3	y		2.32001e-19	2.38217e-21	0	123.117	14.3893	49730.6		[M+2H-C6H10O4]2+ 390.278	42		123.116	123.117	14.3389	14.6405
10390	M300T7_2	n		2.41746e-18	2.36709e-20	0	300.294	6.78027	49661.8	[103][M]+	[M+H-C2H4]+ 327.321	37		300.29	300.295	6.45832	6.93767
13674	M57T43	y		3.55633e-11	2.64697e-13	0	56.9428	42.7587	49541.1			47		56.9419	56.943	42.543	43.194
11343	M117T33_2	y		2.4583e-16	2.2051e-18	0	116.976	33.2353	49489.8		[M+H]+ 115.971	59		116.975	116.976	33.1363	33.3128
3491	M632T10	y		1.54652e-38	4.50631e-40	0	632.432	9.98138	49474.3		[M+H]+ 631.424	35		632.428	632.433	9.89382	10.1129
2019	M531T7_2	y		9.2891e-50	4.67961e-51	0	531.338	7.17685	49451.9		[M+K]+ 492.373 [M+H]+ 530.327	38		531.336	531.349	7.0904	7.52683
2227	M531T7_1	y		1.37711e-47	6.28523e-49	0	531.33	7.16802	49451.9	[374][M]+	[M+K]+ 492.373 [M+H]+ 530.327	38		531.33	531.33	7.16802	7.16802
719	M688T6_8	y		6.25911e-72	8.85857e-73	0	688.222	6.1092	49335.9		[M+Na]+ 665.231	11		688.218	688.224	6.09585	6.11802
891	M688T6_7	y		6.85926e-68	7.83012e-69	0	688.212	6.17658	49335.9		[M+Na]+ 665.231	11		688.209	688.212	6.1148	6.19968
3495	M483T6_3	y		1.58208e-38	4.60741e-40	0	483.378	5.82037	49323.9	[335][M+1]+		26		483.372	483.381	5.78898	5.87588
12963	M483T6_4	y		8.16853e-13	6.4122e-15	0	483.413	5.88748	49323.9		[2M+H+K]2+ 463.423	56		483.407	483.417	5.87398	5.95225
9063	M121T6_1	y		4.09705e-21	4.60165e-23	0	121.051	5.62467	49266.6			8		121.051	121.051	5.61035	5.68263
13644	M121T6_3	n		3.01012e-11	2.24573e-13	0	121.122	5.6603	49266.6			20		121.121	121.122	5.63382	5.76433
16942	M250T32_2	y		0.000172668	1.03737e-06	0	250.178	32.4528	49182.4	[70][M]+		216		250.177	250.178	32.1755	32.6827
16943	M82T43_2	n		0.000175752	1.05576e-06	0	82.0035	42.7512	49060.5			47		82.0035	82.0039	42.5015	42.7997
2506	M680T6_1	n		6.45737e-45	2.6215e-46	0	679.564	5.5967	49044.8	[592][M]+	[M+H]+ 678.558 [M+H-HCOOH]+ 724.563	8		679.56	679.565	5.57937	5.60995
5503	M371T7_2	y		3.40154e-30	6.28781e-32	0	371.227	7.11417	48996.8			41		371.227	371.228	7.11417	7.15045
883	M398T6_6	y		5.74517e-68	6.60187e-69	0	398.345	5.92455	48990.9	[223][M+2]+		16		398.34	398.346	5.90678	5.98185
2682	M398T6_2	y		1.58714e-43	6.02054e-45	0	398.248	5.81298	48990.9			26		398.247	398.248	5.79563	5.82658
1148	M917T5	y		3.18318e-62	2.81957e-63	0	916.757	5.46345	48987.3			6		916.753	916.766	5.42305	5.48277
14174	M764T6_4	y		6.06877e-10	4.3574e-12	0	763.568	6.17123	48900	[707][M+1]+		11		763.568	763.568	6.09605	6.17123
15192	M764T6_5	y		1.71003e-07	1.14558e-09	0	763.646	6.25028	48900		[M+Na+CF3COOH]+ 606.672	39		763.645	763.646	6.24988	6.25067
4541	M476T6_6	y		7.70602e-34	1.72653e-35	0	476.431	5.67518	48867.5			20		476.429	476.431	5.66265	5.6895
7357	M476T6_4	y		5.65817e-25	7.82406e-27	0	476.355	5.74872	48867.5		[M+H+Na]2+ 928.723	31		476.348	476.357	5.66947	5.80213
9138	M531T6_2	y		5.9744e-21	6.65299e-23	0	531.347	6.39978	48844.4		[M+2K-H]+ 454.426	39		531.344	531.348	6.13297	6.42327
806	M626T6_6	n		1.44495e-69	1.82375e-70	0	626.492	5.88177	48731.7			56		626.489	626.496	5.80777	5.9328
869	M627T6_1	n		2.55258e-68	2.99009e-69	0	626.526	5.7928	48731.7			26		626.526	626.527	5.78252	5.7928
4163	M531T6_6	y		2.33705e-35	5.71461e-37	0	531.414	5.50728	48687.6	[375][M]+	[M+H-C6H10O5]+ 692.466	6		531.414	531.414	5.50728	5.50728
4132	M95T43_2	y		1.68168e-35	4.1414e-37	0	95.0868	43.2105	48630.8			66		95.0855	95.087	43.1327	43.308
997	M591T7_2	y		1.96836e-65	2.00908e-66	0	591.359	7.25508	48517.6		[M+K]+ 552.4 [M+H]+ 590.355 [M+H-C2H4]+ 618.384	38		591.359	591.361	7.19077	7.41727
3496	M456T6_7	y		1.59344e-38	4.63968e-40	0	456.367	5.95658	48484.3			16		456.367	456.368	5.95232	6.02462
4723	M456T6_6	y		4.11844e-33	8.8697e-35	0	456.359	6.07923	48484.3			5		456.353	456.362	6.05813	6.1293
3001	M175T6_7	y		2.19193e-41	7.42037e-43	0	175.15	5.87808	48450.6		[M+H-NH3]+ 191.177	56		175.148	175.152	5.84448	6.18705
5534	M175T6_3	y		4.20411e-30	7.72924e-32	0	175.063	5.87312	48450.6			56		175.063	175.063	5.85315	5.87312
5604	M175T6_4	y		7.47607e-30	1.35709e-31	0	175.112	5.96453	48450.6			16		175.112	175.112	5.92133	5.9689
14294	M99T7_4	n		1.13189e-09	8.05774e-12	0	99.0453	6.93266	48425.5			32		99.0442	99.0456	6.65622	7.05833
5848	M215T10_2	y		4.04501e-29	7.03178e-31	0	215.259	9.52387	48413.2	[45][M+1]+		29		215.256	215.261	9.43422	9.59632
2864	M541T6_1	n		3.69762e-42	1.31321e-43	0	540.554	5.62812	48404.1	[394][M]+	[M+Na+NH3]+ 500.542	8		540.552	540.554	5.61377	5.63933
73	M891T13	n		2.92533e-104	4.07921e-104	0	891.387	12.8539	48344		[M+H-COCH2]+ 932.39	94		891.386	891.389	12.7753	13.0551
1392	M402T6_3	y		5.26415e-58	3.84043e-59	0	402.297	5.92608	48342.7	[231][M+1]+		16		402.29	402.299	5.89053	5.99232
816	M746T6_1	y		2.37548e-69	2.95814e-70	0	745.517	5.95113	48327.7			16		745.514	745.518	5.93825	5.95968
15027	M104T15_2	y		7.01544e-08	4.75116e-10	0	104.107	14.8415	48326.7		[M+2H]2+ 206.204	81		104.106	104.109	14.6953	14.9216
7483	M288T6_3	y		1.12063e-24	1.52438e-26	0	288.256	6.00944	48263.3			5		288.253	288.257	5.98668	6.02733
13194	M656T6_7	y		2.54437e-12	1.96293e-14	0	656.339	5.53272	48232.8	[547][M+2]+		6		656.339	656.349	5.53272	5.53615
2571	M347T6_4	y		2.46964e-44	9.76828e-46	0	347.32	5.8193	48216.4	[169][M]+		26		347.316	347.322	5.77988	5.9681
5884	M685T6_8	y		4.71225e-29	8.14876e-31	0	685.436	5.88827	48123.5		[3M+2H]2+ 456.288	56		685.426	685.436	5.60258	6.02462
15142	M95T44_2	y		1.31314e-07	8.825e-10	0	95.0864	44.2788	47882		[M+H-C2H4]+ 122.11	206		95.0855	95.0869	44.2	44.3082
746	M129T6_4	y		3.21825e-71	4.38325e-72	0	129.056	6.0232	47839.3			5		129.056	129.058	5.87667	6.04298
1793	M129T6_7	n		1.72906e-52	9.8053e-54	0	129.112	5.70122	47839.3			31		129.112	129.112	5.66238	5.73998
6549	M719T6_1	y		4.02739e-27	6.25262e-29	0	718.506	6.07547	47700.1			5		718.505	718.506	6.05785	6.10382
6748	M718T6_7	y		1.24653e-26	1.88042e-28	0	718.487	5.89543	47700.1	[655][M]+		16		718.481	718.487	5.8853	5.89543
6762	M718T6_6	y		1.41205e-26	2.12393e-28	0	718.468	6.07116	47700.1			5		718.467	718.469	6.05872	6.09933
6926	M719T6_2	y		3.93151e-26	5.77463e-28	0	718.54	6.08361	47700.1	[652][M+2]+		5		718.531	718.542	5.87565	6.1293
7487	M586T7_1	y		1.15614e-24	1.57174e-26	0	586.389	7.16217	47682.5	[447][M]+	[M+H-NH3]+ 602.414	38		586.387	586.391	6.79375	7.28545
2052	M733T7_1	y		1.87653e-49	9.30207e-51	0	732.524	6.93389	47591.2	[671][M]+		32		732.523	732.525	6.86982	7.2327
13191	M375T6_4	y		2.49736e-12	1.9272e-14	0	375.31	5.80242	47572.3			26		375.308	375.312	5.75667	5.8191
16459	M129T41	y		9.78358e-06	6.05052e-08	0	128.872	40.5705	47562.6		[M+H-CO2]+ 171.855	85		128.872	128.872	40.5705	40.5705
220	M599T6_4	y		7.13738e-89	3.29615e-89	0	599.167	6.0419	47406.3			5		599.164	599.168	6.01342	6.0511
8774	M599T7_1	y		1.13316e-21	1.31428e-23	0	599.166	6.82597	47406.3			32		599.164	599.168	6.4986	6.9817
16028	M456T38_2	y		4.1368e-06	2.6264e-08	0	455.789	37.9063	47377.6		[M+H]+ 454.785	22		455.789	455.789	37.7937	38.019
16054	M456T37	n		4.31999e-06	2.7385e-08	0	455.789	37.4369	47377.6		[M+H+HCOOH]+ 408.782	23		455.789	455.79	37.3693	37.5045
10335	M305T6_1	y		1.80432e-18	1.77619e-20	0	305.191	5.61313	47308.6			8		305.191	305.192	5.5893	5.62927
10019	M205T6_3	y		3.73512e-19	3.79344e-21	0	205.16	5.878	46996.7		[M+2H-C4H8]2+ 464.374	56		205.156	205.161	5.66962	5.92608
10137	M205T6_4	y		6.59202e-19	6.61725e-21	0	205.193	5.66227	46996.7			20		205.192	205.197	5.6364	5.78762
12564	M195T8_3	y		9.78591e-14	7.92813e-16	0	195.125	7.61713	46976.4	[35][M]+		80		195.123	195.127	7.50532	7.81863
4385	M89T6_1	n		1.9581e-34	4.54326e-36	0	89.061	5.90562	46957.6			16		89.0605	89.0747	5.66687	5.95225
10506	M129T6_6	y		4.43288e-18	4.29112e-20	0	129.093	5.90903	46786			16		129.091	129.093	5.88372	5.9784
11877	M117T10	n		2.82377e-15	2.41966e-17	0	116.97	9.97958	46769.2		[M+2H-C3H2O3]2+ 317.924	35		116.969	116.97	9.9183	10.1477
283	M884T6_2	n		1.31796e-85	4.7174e-86	0	883.63	6.00908	46764.6	[813][M+1]+		5		883.626	883.631	5.99167	6.0445
818	M884T6_1	n		2.59415e-69	3.2211e-70	0	883.605	6.04532	46764.6			5		883.605	883.605	6.04532	6.04532
75	M749T9_4	y		1.79475e-103	2.40715e-103	0	749.292	8.97478	46689.6			1		749.29	749.293	8.88835	9.0407
12862	M205T6_1	y		4.46226e-13	3.53077e-15	0	205.077	5.89433	46689.2			16		205.077	205.077	5.89037	5.89828
13864	M372T9_4	n		1.06787e-10	7.83924e-13	0	372.352	9.3835	46597.5	[197][M]+		29		372.347	372.355	9.30773	9.4491
13378	M364T28_1	y		7.36201e-12	5.5993e-14	0	363.791	28.4265	46585.3	[183][M]+	[M+K+CF3COOH]+ 190.838	45		363.788	363.796	28.1968	28.5672
16144	M319T38	y		5.05338e-06	3.18608e-08	0	318.792	37.7272	46580.6		[M+3Na+K-H]3+ 849.458	22		318.792	318.792	37.4883	37.7272
6524	M589T10	y		3.40497e-27	5.30854e-29	0	589.408	10.2853	46505.5	[452][M+1]+		103		589.404	589.41	10.1954	10.4468
1919	M672T7	y		6.68552e-51	3.54298e-52	0	672.425	7.41727	46387.7	[580][M]+		70		672.423	672.427	7.20337	7.50477
6981	M375T6_2	y		5.37562e-26	7.8355e-28	0	375.207	5.80546	46363			26		375.207	375.212	5.78793	5.86007
6840	M339T10_3	y		2.20048e-26	3.27458e-28	0	339.349	10.0878	46334.1			48		339.345	339.351	9.51705	10.3686
2881	M735T8_1	y		4.77737e-42	1.68692e-43	0	734.57	8.0653	46283.8	[676][M]+	[M+H-CH2]+ 747.587	3		734.57	734.57	8.0407	8.0899
4142	M735T8_2	y		1.99952e-35	4.90704e-37	0	734.579	8.12413	46283.8		[M+H-CH2]+ 747.587	3		734.57	734.584	7.99518	8.2064
56	M868T6_3	y		6.47501e-107	1.15986e-106	0	868.319	6.00115	46264.4			5		868.315	868.321	5.9912	6.01485
2336	M349T6_2	y		1.47829e-46	6.44099e-48	0	349.264	5.82888	46236.1			26		349.258	349.266	5.80713	5.87583
2754	M349T6_3	y		5.74717e-43	2.12429e-44	0	349.295	5.8824	46236.1		[M+2H-C5H8O4]2+ 828.619	56		349.294	349.3	5.85173	5.9097
3974	M349T6_4	y		3.17399e-36	8.12161e-38	0	349.323	5.73548	46236.1		[M+2H-NH3]2+ 713.656	31		349.323	349.332	5.62195	5.73605
4962	M610T7_6	n		3.87865e-32	7.94761e-34	0	610.489	6.91237	46228.6			32		610.487	610.491	6.8915	6.95617
14494	M90T33	y		3.34388e-09	2.34827e-11	0	89.9398	32.6722	46224.4		[M+K+NH3]+ 33.9494	55		89.939	89.9412	32.4853	32.9017
2179	M439T6_4	y		4.37142e-48	2.03824e-49	0	439.397	5.61285	46195.6			8		439.395	439.398	5.59528	5.64572
6494	M439T6_2	y		2.73739e-27	4.2909e-29	0	439.35	5.81153	46195.6			26		439.347	439.354	5.78793	5.83507
17967	M406T22	y		0.621073	0.00351889	0	406.33	22.2375	46151.5			217		406.327	406.335	21.9385	22.5858
10671	M185T28	y		9.89597e-18	9.43451e-20	0	184.961	28.2295	46103.6			93		184.961	184.961	28.1597	28.2572
10846	M185T29	y		2.15591e-17	2.02264e-19	0	184.962	28.8858	46103.6			92		184.96	184.964	28.6775	29.0167
17727	M250T32_1	y		0.195549	0.0011228	0	250.178	31.8322	46086.2			218		250.177	250.182	31.6888	31.9875
14573	M469T6_4	y		4.99919e-09	3.49186e-11	0	469.371	6.02408	46041	[321][M+1]+		5		469.371	469.373	6.0186	6.04153
4264	M554T6_12	n		5.90274e-35	1.40815e-36	0	554.434	5.819	46012.6			26		554.428	554.435	5.79563	6.03983
4355	M554T6_11	y		1.42184e-34	3.32321e-36	0	554.426	5.94083	46012.6			16		554.426	554.426	5.93575	5.97622
5242	M567T7_4	y		3.98781e-31	7.73889e-33	0	566.574	7.2916	45681		[M+H-C2H4]+ 593.587	38		566.572	566.574	7.22537	7.2916
3424	M249T10_4	y		6.1434e-39	1.82642e-40	0	249.199	9.60705	45668.5			36		249.196	249.201	9.50048	9.6799
4845	M249T10_5	y		1.30263e-32	2.73298e-34	0	249.222	9.53213	45668.5			29		249.221	249.223	9.50857	9.54677
9207	M567T7_3	n		8.35922e-21	9.24016e-23	0	566.559	7.12812	45657.7		[M+H-CH2]+ 579.566	41		566.555	566.567	7.0601	7.15408
6722	M482T6_4	n		1.09932e-26	1.66433e-28	0	482.409	5.89302	45566.6			16		482.404	482.412	5.8744	5.95185
1248	M367T6_3	y		2.43651e-60	1.98545e-61	0	367.29	5.64412	45541.4			20		367.288	367.301	5.61992	6.05893
17175	M331T9_2	y		0.00137237	8.13333e-06	0	331.268	9.38055	45513.5			29		331.267	331.268	9.35122	9.40837
17518	M331T10_3	y		0.0411616	0.000239108	0	331.305	9.61432	45513.5		[M+Na+NH3]+ 291.285	36		331.301	331.309	9.36365	9.67547
12378	M84T43_2	y		4.10367e-14	3.37439e-16	0	83.941	42.9587	45476.4			71		83.9404	83.9416	42.9158	43.1772
1716	M493T6_6	y		2.36296e-53	1.40042e-54	0	493.366	5.68687	45469.5			20		493.366	493.366	5.68453	5.71028
2613	M615T6_6	y		5.26362e-44	2.0488e-45	0	615.454	5.86895	45439.4		[2M+Na]+ 296.238	56		615.447	615.454	5.82282	5.86895
4901	M615T6_7	y		1.94881e-32	4.0447e-34	0	615.463	5.84947	45439.4	[491][M+1]+		26		615.459	615.465	5.83505	5.99743
9256	M628T7_2	y		1.07364e-20	1.1804e-22	0	628.437	7.07392	45207.3		[M+H]+ 627.43	41		628.434	628.439	6.92177	7.28545
1938	M366T6_3	y		1.07352e-50	5.63604e-52	0	366.295	5.82383	45154.1			26		366.292	366.304	5.80673	5.90157
2333	M366T6_4	y		1.35322e-46	5.90191e-48	0	366.306	5.80877	45154.1	[182][M+2]+		26		366.306	366.306	5.79368	5.80877
466	M532T9_1	y		9.87807e-79	2.14547e-79	0	532.248	9.03388	45144.2			1		532.247	532.25	8.99278	9.13185
17936	M228T43_5	n		0.49209	0.00279238	0	228.38	42.8992	45059.1		[M+Na+NH3]+ 188.355	153		228.38	228.38	42.7995	42.9325
5189	M555T6_1	y		2.59e-31	5.07917e-33	0	554.519	5.76604	45041.1		[M+H]+ 553.514	31		554.518	554.521	5.75863	5.77948
16029	M456T38_1	n		4.13937e-06	2.62797e-08	0	455.789	38.3432	45040.7			219		455.789	455.79	38.3432	38.466
15936	M456T40	n		3.4629e-06	2.21103e-08	0	455.789	39.7288	45030			109		455.789	455.789	39.7288	39.7288
11692	M102T13_2	n		1.21431e-15	1.05722e-17	0	102.129	12.987	45027.6	[7][M]+	[M+H-C2H4]+ 129.152	122		102.128	102.13	12.7794	13.34
636	M359T6_1	y		3.22668e-74	5.16036e-75	0	359.173	6.0346	45012.4			5		359.171	359.175	6.0167	6.04723
800	M359T6_2	y		1.15892e-69	1.47112e-70	0	359.228	5.8074	45012.4			26		359.228	359.229	5.78252	5.8074
17942	M167T42	y		0.49764	0.00282338	0	167.094	42.2318	44962		[3M+H+K]2+ 98.0666	27		167.093	167.094	42.203	42.427
3985	M309T7_2	y		3.35684e-36	8.57366e-38	0	309.254	7.28098	44760.4			38		309.253	309.258	7.24555	7.31973
12828	M432T7_2	y		3.74723e-13	2.97295e-15	0	432.324	6.89325	44647.4			32		432.324	432.325	6.88788	6.89638
9994	M113T43	y		3.34941e-19	3.41088e-21	0	112.957	42.9795	44580.1		[3M+H+K]2+ 61.9776	71		112.956	112.957	42.9077	43.194
790	M622T6_7	y		6.49063e-70	8.3502e-71	0	622.386	6.20135	44553.9		[M+K]+ 583.417	11		622.384	622.39	5.96162	6.2557
2757	M622T6_8	y		6.27595e-43	2.31532e-44	0	622.427	6.14064	44553.9		[M+K]+ 583.461 [M+H]+ 621.419	11		622.417	622.429	5.98413	6.1663
10379	M184T29_3	y		2.24307e-18	2.19929e-20	0	183.964	28.882	44533.6			92		183.963	183.967	28.6675	29.0167
10466	M184T28_2	y		3.40452e-18	3.3106e-20	0	183.964	28.252	44533.6			93		183.964	183.964	28.2295	28.2797
13371	M361T6_9	y		7.19455e-12	5.47386e-14	0	361.356	5.6888	44506.9			20		361.356	361.357	5.67142	5.69643
7626	M510T6_4	y		2.79066e-24	3.72237e-26	0	510.406	5.81896	44429.7			26		510.399	510.408	5.77888	5.94575
3186	M754T6_1	y		2.98343e-40	9.52283e-42	0	753.5	5.94588	44420.6	[696][M]+		16		753.498	753.502	5.82928	6.17467
14397	M407T6_1	y		1.98468e-09	1.40256e-11	0	407.341	5.88957	44407.6		[M+H]+ 406.333	56		407.337	407.344	5.85227	5.95185
13320	M510T6_6	y		5.30491e-12	4.05354e-14	0	510.486	5.72794	44331.4		[3M+K]+ 157.177	31		510.485	510.487	5.68718	5.7629
8318	M392T6_3	y		1.18723e-22	1.45256e-24	0	392.303	6.44703	44295.2		[M+Na]+ 369.312	39		392.303	392.303	6.44703	6.44703
16023	M681T41_1	y		4.10426e-06	2.60645e-08	0	680.974	41.4987	44248.4		[M+K+HCOOH]+ 596.005 [M+Na+HCOOH]+ 611.979 [M+H+HCOOH]+ 633.961 [M+H]+ 679.966	24		680.974	680.974	41.3412	41.656
2980	M210T6_2	y		1.59533e-41	5.44869e-43	0	210.188	5.85173	44243.7			26		210.186	210.19	5.8135	5.99228
5826	M644T10	y		3.59704e-29	6.27523e-31	0	644.468	9.97678	44235.5	[535][M]+		35		644.465	644.469	9.86995	10.104
576	M551T7_3	n		1.62259e-75	2.86276e-76	0	551.386	7.2342	44228.8	[405][M]2+		38		551.385	551.387	7.17335	7.38627
139	M573T7_1	y		1.5813e-95	1.15121e-95	0	572.898	7.2342	44152.8		[M+Na+HCOOH]+ 503.91	38		572.898	572.899	7.19077	7.39023
1706	M361T6_7	y		1.80039e-53	1.07336e-54	0	361.284	5.65437	44041.1			20		361.283	361.295	5.63622	5.94083
1896	M361T6_6	y		2.75714e-51	1.48016e-52	0	361.249	5.67822	44041.1			20		361.249	361.249	5.67783	5.68955
3360	M361T6_8	y		2.69005e-39	8.14757e-41	0	361.335	5.81062	44041.1			26		361.334	361.336	5.76657	5.85892
3871	M328T7_3	n		1.14359e-36	3.00073e-38	0	328.326	6.53624	44031.5		[M+H]+ 327.321	37		328.321	328.327	6.42438	6.64843
16193	M681T41_3	y		5.56577e-06	3.498e-08	0	680.974	40.968	43999			220		680.974	680.974	40.968	40.968
5102	M672T6_7	y		1.21192e-31	2.41769e-33	0	672.465	6.04232	43878.8			5		672.464	672.465	6.03435	6.04568
9564	M673T6_1	y		4.64148e-20	4.93908e-22	0	672.531	6.01783	43878.8	[582][M]+		5		672.525	672.537	5.8213	6.06488
8002	M157T13	y		2.08365e-23	2.65042e-25	0	157.099	12.9331	43840		[M+2H-C6H8O6]2+ 488.223	122		157.099	157.1	12.7794	13.2042
3130	M398T6_5	y		1.34761e-40	4.3785e-42	0	398.303	5.67832	43776.3			20		398.303	398.309	5.66968	5.70332
16143	M456T42_2	y		5.05158e-06	3.18498e-08	0	455.788	42.1688	43750.1		[M+K]+ 416.825 [M+Na]+ 432.801	24		455.788	455.788	42.1688	42.1688
1335	M917T6_3	y		6.51577e-59	4.96831e-60	0	916.9	5.59528	43735.9	[863][M]+	[M+Na]+ 893.909	8		916.897	916.901	5.59427	5.60995
11969	M680T6_5	y		4.7884e-15	4.07066e-17	0	680.349	5.52477	43728			6		680.349	680.349	5.51453	5.52477
16953	M339T11_2	y		0.000186659	1.12078e-06	0	339.347	10.9751	43554.5			221		339.345	339.35	10.6736	11.1404
11447	M432T6_1	y		4.02492e-16	3.57771e-18	0	432.296	5.95225	43553.3			16		432.296	432.296	5.95225	5.95225
17765	M610T6_4	y		0.237481	0.00136068	0	610.192	6.20897	43507.1			39		610.185	610.197	5.91988	6.42995
4230	M393T6_7	y		4.66953e-35	1.12241e-36	0	393.359	5.61727	43499.7	[219][M+2]+		8		393.358	393.36	5.59447	5.6384
484	M467T7_3	y		3.68564e-78	7.72682e-79	0	467.365	6.88743	43450.5			32		467.365	467.366	6.84023	6.91135
10248	M399T6_9	y		1.15854e-18	1.15044e-20	0	399.367	5.84247	43409.2	[225][M+1]+		26		399.366	399.371	5.73772	6.15305
11958	M56T43	n		4.34013e-15	3.69446e-17	0	55.9349	42.9874	43398.5			71		55.9341	55.935	42.791	43.1855
6513	M191T42_4	y		3.06427e-27	4.7884e-29	0	191.143	42.4342	43395.3			27		191.143	191.143	42.4342	42.4342
9022	M191T43_3	y		3.42472e-21	3.86272e-23	0	191.087	42.5263	43395.3		[M+K]+ 152.125	47		191.087	191.088	42.4518	42.6672
17557	M90T32	n		0.0585712	0.000339472	0	89.9412	31.7107	43377.9			222		89.9411	89.9414	31.5097	32.0482
2449	M410T6_2	y		2.04162e-45	8.48042e-47	0	410.318	5.83453	43345.5			26		410.313	410.321	5.77988	5.88445
15838	M456T42_1	n		2.84494e-06	1.82696e-08	0	455.789	41.7888	43266.1		[M+K]+ 416.825 [M+Na]+ 432.801	24		455.788	455.79	41.7557	41.8882
13958	M310T9_4	y		1.95014e-10	1.42167e-12	0	310.311	9.10671	43233.1			67		310.31	310.315	8.79042	9.12858
15812	M310T9_3	y		2.6862e-06	1.72796e-08	0	310.256	9.25378	43233.1			34		310.252	310.258	9.18462	9.34228
15899	M681T40_1	y		3.19053e-06	2.04194e-08	0	680.974	40.2085	43203.8			108		680.974	680.974	40.2085	40.2085
144	M373T8_1	y		2.52156e-95	1.78251e-95	0	373.238	7.94813	43172.1	[194][M+2]+		7		373.233	373.238	7.91655	7.95892
5818	M420T7_2	y		3.25099e-29	5.68711e-31	0	420.415	6.52542	43155			39		420.414	420.415	6.52372	6.52712
712	M662T6_7	y		4.74658e-72	6.77103e-73	0	662.495	6.14772	43140.7	[560][M+2]+		11		662.495	662.495	6.14772	6.14772
758	M663T6_1	y		6.06035e-71	8.13311e-72	0	662.504	6.20863	43140.7	[561][M+2]+		39		662.496	662.507	6.12798	6.25505
4057	M111T12_3	n		7.41426e-36	1.8592e-37	0	111.093	12.1652	43084.5		[M+Na]+ 88.1029	10		111.093	111.093	12.1652	12.1652
5084	M111T12_2	n		1.124e-31	2.24783e-33	0	111.093	11.8118	43084.5			175		111.091	111.093	11.7967	11.9057
157	M656T9_5	y		1.42913e-94	9.24669e-95	0	656.251	8.92133	43041			68		656.25	656.253	8.85843	9.0407
17371	M118T12_1	y		0.00819247	4.79999e-05	0	118.052	12.2604	43040.3			18		118.051	118.052	12.0702	12.3388
8929	M558T6_4	y		2.25377e-21	2.56746e-23	0	558.349	6.32755	43025.8		[M+H-C2H4]+ 585.38	39		558.349	558.349	6.32755	6.34345
15042	M406T6_3	y		7.64747e-08	5.17389e-10	0	406.399	5.64788	43003.9			20		406.397	406.399	5.60555	5.65607
15173	M406T6_2	y		1.498e-07	1.00494e-09	0	406.363	5.79391	43003.9			26		406.358	406.364	5.75868	5.81625
15238	M406T6_5	n		2.15798e-07	1.4416e-09	0	406.421	5.65615	43003.9			20		406.421	406.422	5.6451	5.66312
11717	M99T7_2	y		1.38969e-15	1.20649e-17	0	98.9851	6.965	42981.8			32		98.9843	98.9855	6.9095	7.04872
3768	M124T11_2	y		4.02767e-37	1.08663e-38	0	124.089	11.4867	42978.5			9		124.089	124.089	11.4867	11.4867
16808	M90T30	y		6.36614e-05	3.85484e-07	0	89.9399	29.5088	42940.6		[M+2H-NH3]2+ 194.903	180		89.9378	89.9413	29.0353	29.8435
151	M329T8_3	y		6.09036e-95	4.10573e-95	0	329.211	7.83649	42939.3	[130][M+2]+		15		329.207	329.211	7.79223	7.84275
12999	M199T42_2	y		9.72426e-13	7.61324e-15	0	199.091	42.315	42907.5		[M+H-H20]+ 216.108	27		199.091	199.091	42.1895	42.576
16038	M456T39	n		4.19578e-06	2.66253e-08	0	455.789	38.8853	42857.3		[M+H]+ 454.785	52		455.789	455.789	38.8853	38.8853
16072	M681T41_2	y		4.45018e-06	2.81816e-08	0	680.973	40.7445	42808.6			223		680.973	680.973	40.7445	40.7445
6514	M589T7_6	y		3.08322e-27	4.8174e-29	0	589.435	7.021	42675.7	[449][M+3]+		32		589.435	589.435	7.021	7.021
8608	M589T7_5	y		5.20575e-22	6.15437e-24	0	589.408	7.15993	42675.7	[447][M+3]+		38		589.406	589.409	7.10782	7.27545
8386	M731T6_3	y		1.71207e-22	2.07798e-24	0	730.58	5.84231	42649.6			26		730.58	730.581	5.8191	5.8465
8466	M731T6_2	y		2.66314e-22	3.19991e-24	0	730.577	5.83787	42649.6	[670][M]+		26		730.567	730.579	5.79712	5.86883
15520	M390T6_2	y		9.51328e-07	6.23953e-09	0	390.319	6.48473	42582.4		[M+2H-HCOOH]2+ 824.634	39		390.314	390.32	6.47158	6.60687
4667	M109T6_4	y		2.10659e-33	4.59239e-35	0	109.103	5.90028	42539.9			16		109.101	109.103	5.84448	6.01648
11403	M109T6_2	y		3.22343e-16	2.8761e-18	0	109.066	6.03904	42539.9			5		109.066	109.067	5.97718	6.1474
8254	M672T6_8	y		8.41522e-23	1.03758e-24	0	672.498	5.85625	42528.6			26		672.496	672.5	5.84753	5.89273
15975	M319T40_2	y		3.78559e-06	2.41051e-08	0	318.792	39.5097	42453.9		[M+H]+ 317.785	224		318.792	318.792	39.3947	39.721
67	M621T5	y		8.88414e-105	1.34979e-104	0	621.421	5.35583	42418		[M+Na]+ 598.433	163		621.42	621.423	5.34208	5.4091
10192	M199T41	y		8.70637e-19	8.69296e-21	0	199.091	40.6119	42408.2			225		199.091	199.091	40.5872	40.6367
4176	M493T6_7	y		2.84287e-35	6.92291e-37	0	493.41	5.79945	42398.9			26		493.41	493.41	5.79945	5.79945
132	M974T7	y		3.03625e-96	2.33442e-96	0	973.634	7.18513	42382.4		[M+Na]+ 950.646	38		973.634	973.637	7.13075	7.3453
11056	M341T9_4	y		6.3951e-17	5.88619e-19	0	341.365	9.15632	42341.1	[159][M+1]+		34		341.36	341.367	9.10305	9.29398
17029	M117T43	y		0.00037525	2.24282e-06	0	116.976	43.0427	42322.1		[M+Na]+ 93.9902 [M+Na]+ 93.9902	71		116.976	116.978	42.9032	43.2308
4282	M493T7_4	y		6.71679e-35	1.59676e-36	0	493.286	6.5069	42315.2			39		493.286	493.287	6.49073	6.54037
8202	M150T43_2	y		6.24386e-23	7.74837e-25	0	149.908	42.9804	42301.7		[M+K]+ 110.942	71		149.907	149.909	42.9077	43.194
6533	M685T7_3	y		3.55825e-27	5.54177e-29	0	685.436	6.53913	42289.7			37		685.435	685.437	6.50865	6.87977
5791	M530T11_2	y		2.75933e-29	4.84627e-31	0	529.897	11.0279	42286.4			60		529.897	529.898	11.0162	11.0405
7446	M158T14_1	y		9.06901e-25	1.23953e-26	0	158.095	14.0305	42285.6			43		158.095	158.095	14.0032	14.0991
10158	M158T14_3	n		7.16438e-19	7.17815e-21	0	158.12	13.5243	42285.6		[3M+Na+2K-H]2+ 72.1009	13		158.119	158.12	13.4892	13.6192
16583	M174T42	n		1.70681e-05	1.04759e-07	0	173.869	42.1203	42237.8		[M+K+HCOOH]+ 88.9009 [M+Na+HCOOH]+ 104.875 [M+H+HCOOH]+ 126.857	24		173.869	173.872	42.0118	42.2935
16087	M82T32	n		4.57751e-06	2.89601e-08	0	81.9386	31.8856	42217.6		[M+H-CH4]+ 96.9621	226		81.9375	81.9388	31.4953	32.1927
286	M780T6_3	y		1.77379e-85	6.28126e-86	0	780.265	5.94053	42201.8			16		780.262	780.268	5.91732	5.94677
16898	M82T33	n		0.000123307	7.42717e-07	0	81.9376	32.581	42097			101		81.9375	81.9384	32.2618	33.0135
65	M754T6_2	y		8.1001e-105	1.24008e-104	0	753.524	5.81747	42069.8			26		753.522	753.525	5.80877	5.84518
12751	M429T10_3	y		2.52995e-13	2.01905e-15	0	429.333	9.77382	42053.5		[2M+Na]+ 203.169 [M+Na]+ 406.341	53		429.333	429.334	9.75647	9.78475
14008	M97T43_2	y		2.49427e-10	1.8118e-12	0	97.1017	43.1652	42050.2		[M+H-CH2]+ 110.1 [M+2H-CH2]2+ 206.206	227		97.1012	97.1026	42.8867	43.2585
297	M85T6_1	n		3.35316e-85	1.14927e-85	0	85.0294	5.96985	42042.1			16		85.0291	85.0298	5.83507	6.02652
15852	M319T39	y		2.90621e-06	1.86509e-08	0	318.792	38.8788	41965.7			52		318.792	318.792	38.8788	38.8788
1368	M961T6_1	n		2.51482e-58	1.86696e-59	0	960.933	5.59518	41954.1	[904][M]+	[M+Na]+ 937.944	8		960.926	960.935	5.58625	5.619
116	M350T8	y		3.41773e-98	2.98732e-98	0	350.191	7.84013	41906.2		[3M+H+K]2+ 220.133	15		350.187	350.191	7.80052	7.84275
2029	M380T7_1	y		1.27132e-49	6.36711e-51	0	380.316	6.79866	41850	[200][M]+		32		380.309	380.317	6.77115	6.85692
2617	M380T7_2	y		5.44132e-44	2.11637e-45	0	380.341	6.8936	41850			32		380.337	380.343	6.8577	6.9812
5519	M227T6_3	n		3.74255e-30	6.90189e-32	0	227.214	5.85158	41834.6			26		227.21	227.216	5.81153	5.97027
289	M793T6_3	y		2.05188e-85	7.21933e-86	0	792.598	6.02835	41728.4			5		792.591	792.605	5.97523	6.2107
441	M793T6_1	y		1.43089e-79	3.29037e-80	0	792.573	6.27518	41728.4	[746][M]+	[M+Na]+ 769.586	39		792.572	792.577	6.17767	6.30383
16947	M494T6_5	n		0.000179465	1.07789e-06	0	494.489	5.6888	41576.1			20		494.488	494.489	5.67972	5.713
5206	M636T7_2	n		2.92425e-31	5.71715e-33	0	636.403	7.04833	41561.8			41		636.4	636.404	6.92288	7.15995
16243	M319T42_2	y		6.15311e-06	3.85515e-08	0	318.792	41.88	41527.2		[M+Na]+ 295.802	24		318.792	318.793	41.8468	41.9462
1597	M329T6_7	n		7.35823e-55	4.69013e-56	0	329.329	5.81947	41466.3	[132][M+1]+		26		329.324	329.331	5.79013	6.00042
2366	M329T6_5	y		3.4282e-46	1.47361e-47	0	329.29	5.79137	41466.3			26		329.29	329.29	5.79137	5.79137
7061	M329T6_8	y		8.52832e-26	1.2291e-27	0	329.34	5.69903	41466.3		[M+K+HCOOH]+ 244.366	31		329.338	329.341	5.65007	5.713
2958	M587T6_3	y		1.23115e-41	4.23625e-43	0	587.393	6.13423	41427.3	[446][M+1]+		11		587.39	587.394	6.11907	6.15388
3414	M587T6_5	y		5.90161e-39	1.75676e-40	0	587.43	5.94408	41427.3	[448][M+1]+		16		587.42	587.434	5.91457	5.99453
12573	M102T36	n		1.0374e-13	8.39701e-16	0	102.095	35.9153	41396.7			82		102.095	102.095	35.8373	35.9933
299	M575T9_3	y		6.11693e-85	2.07137e-85	0	575.228	8.98985	41380.6			1		575.226	575.229	8.9414	9.10262
6812	M372T9_2	y		1.85277e-26	2.76744e-28	0	372.311	9.16291	41298.9			34		372.304	372.312	9.12918	9.2113
16424	M174T40	n		8.91425e-06	5.52402e-08	0	173.869	40.2722	41274.8			77		173.869	173.869	40.2472	40.2973
14944	M95T7_2	y		4.22213e-08	2.87584e-10	0	95.0865	6.81718	41264.8			32		95.0854	95.0871	6.44707	7.35363
1066	M664T7_1	y		9.20956e-64	8.77738e-65	0	664.369	7.4707	41218.8	[563][M+1]+		70		664.366	664.374	7.22957	7.55383
15407	M423T6_5	y		5.08589e-07	3.35878e-09	0	423.423	5.7135	41146.4		[M+Na]+ 400.433	31		423.422	423.424	5.69382	5.72147
16293	M423T6_4	y		6.82989e-06	4.26557e-08	0	423.391	5.80294	41146.4			26		423.389	423.397	5.62858	5.82928
596	M829T6_2	y		4.27925e-75	7.30879e-76	0	828.615	6.06309	41137.3	[769][M+2]+		5		828.606	828.616	5.73803	6.06802
16032	M319T40_1	y		4.1624e-06	2.64209e-08	0	318.792	40.3055	41123.9			228		318.792	318.792	40.3055	40.3055
3215	M486T6_2	y		4.54126e-40	1.43623e-41	0	486.364	6.2673	41091.2			39		486.364	486.364	6.26723	6.28962
3560	M486T6_3	y		3.41212e-38	9.75506e-40	0	486.371	6.25007	41091.2			39		486.365	486.375	6.23385	6.29927
3920	M191T43_2	y		1.77085e-36	4.59735e-38	0	190.936	42.9795	41065	[33][M]+		71		190.935	190.936	42.9388	43.0153
11306	M225T29_2	y		2.0393e-16	1.83534e-18	0	224.906	29.1502	41051.5		[M+Na]+ 201.913	201		224.903	224.907	28.9337	29.2855
11349	M225T29_3	y		2.51014e-16	2.25068e-18	0	224.944	28.8878	41051.5			92		224.941	224.951	28.7465	28.9482
17868	M406T23_2	y		0.377783	0.00215214	0	406.33	22.8742	41049.9			229		406.329	406.335	22.798	22.957
12739	M193T44_1	y		2.35309e-13	1.87981e-15	0	193.16	43.7611	41010.8		[M+3H-C3H2O3]3+ 662.455	44		193.157	193.162	43.4242	43.9455
9926	M733T6_1	y		2.44893e-19	2.51138e-21	0	732.513	5.89543	40984.7			16		732.513	732.513	5.8707	5.89543
6725	M372T6_4	y		1.12104e-26	1.69631e-28	0	372.307	5.76912	40939		[M+2H-C3H2O3]2+ 828.6	31		372.302	372.31	5.59528	5.82082
16308	M372T6_3	y		7.07323e-06	4.41271e-08	0	372.249	5.80217	40939			26		372.237	372.25	5.77472	6.01522
12321	M345T30	y		3.14053e-14	2.59447e-16	0	344.878	30.1578	40874	[167][M]+	[M+K+CF3COOH]+ 171.921	57		344.874	344.884	30.0387	30.4942
2621	M305T6_4	n		6.03274e-44	2.34122e-45	0	305.334	5.67053	40790.7			20		305.334	305.335	5.6451	5.6745
4465	M305T6_3	y		3.62594e-34	8.26653e-36	0	305.298	5.67877	40790.7			20		305.296	305.299	5.66812	5.72147
7765	M334T6_3	y		6.02023e-24	7.89058e-26	0	334.313	5.81886	40755.7			26		334.308	334.316	5.75667	5.86883
7991	M334T6_2	y		1.99771e-23	2.54362e-25	0	334.252	5.84282	40755.7			26		334.251	334.254	5.8122	5.85138
1425	M436T13	y		1.35826e-57	9.69771e-59	0	436.175	13	40716.8		[M+H]+ 435.166 [M+H-CH3]+ 450.19	122		436.174	436.177	12.8997	13.4729
15006	M174T39_2	n		6.00237e-08	4.07176e-10	0	173.869	39.0447	40715.7		[M+K+NaCOOH]+ 66.9258	76		173.869	173.869	39.0447	39.0447
11993	M556T6_6	y		5.37011e-15	4.55736e-17	0	556.415	5.81915	40701.2			26		556.413	556.415	5.81915	6.06723
3786	M703T6_3	y		4.70169e-37	1.26289e-38	0	702.542	6.11508	40650.9		[M+K]+ 663.578 [M+H]+ 701.532	11		702.539	702.546	6.09178	6.12885
4030	M703T6_2	y		4.81329e-36	1.21566e-37	0	702.536	6.14292	40650.9	[632][M]+	[M+K]+ 663.578 [M+H]+ 701.532	11		702.529	702.537	6.12078	6.17322
8316	M392T6_5	y		1.18047e-22	1.44447e-24	0	392.387	6.1594	40644			11		392.387	392.387	6.1594	6.1594
5797	M507T6_4	y		2.83176e-29	4.97049e-31	0	507.313	5.67048	40621.9			20		507.313	507.313	5.66838	5.67048
16481	M682T43_2	n		1.08664e-05	6.71014e-08	0	681.977	42.6242	40603.5		[M+H+HCOOH]+ 634.971	47		681.976	681.979	42.5347	42.756
12640	M329T6_4	y		1.4283e-13	1.1499e-15	0	329.266	5.70317	40602.2		[2M+2Na+K]3+ 451.43	31		329.265	329.267	5.66223	5.72855
8944	M425T6_7	y		2.33309e-21	2.65527e-23	0	425.368	5.87355	40498.8	[270][M]+		56		425.361	425.374	5.6282	5.95185
12849	M313T10_3	y		4.30707e-13	3.40992e-15	0	313.295	9.66337	40483.8		[2M+H+Na]2+ 301.3	21		313.288	313.296	9.42377	9.66428
13835	M313T10_2	y		8.55268e-11	6.29285e-13	0	313.252	9.78584	40483.8		[M+Na]+ 290.27 [M+H]+ 312.248	53		313.251	313.253	9.72912	9.80002
14519	M313T10_4	y		3.82045e-09	2.67826e-11	0	313.326	9.67523	40483.8			21		313.321	313.332	9.31873	9.80133
12833	M168T41_1	y		3.78755e-13	3.00438e-15	0	167.92	40.5208	40428.7		[M+H]+ 166.913	184		167.919	167.92	40.3547	40.8935
7415	M84T28_1	y		7.51511e-25	1.03165e-26	0	83.9406	28.4565	40378.8	[3][M+2]+		45		83.9399	83.9417	28.1968	28.6075
1201	M496T9_7	n		2.70809e-61	2.29366e-62	0	496.49	9.1939	40364.7	[344][M]+		34		496.483	496.494	9.13087	9.2868
4615	M524T5_1	n		1.42643e-33	3.14321e-35	0	524.482	4.76813	40361.7	[366][M+1]+		124		524.476	524.483	4.69238	4.91875
111	M815T9	y		5.7645e-99	5.28644e-99	0	815.337	8.95494	40339.4			1		815.335	815.339	8.8667	9.02695
13742	M399T9_5	y		5.34853e-11	3.96156e-13	0	399.416	8.85752	40329		[M+H-NH3]+ 415.428	68		399.414	399.418	8.79968	8.97082
8647	M636T7_3	n		6.20068e-22	7.29768e-24	0	636.417	7.1956	40315.7		[M+H+NH3]+ 618.384	38		636.416	636.418	7.14765	7.2236
15601	M98T30_1	n		1.42041e-06	9.26288e-09	0	97.9688	29.6907	40189.5		[M+H]+ 96.9577 [M+3H]3+ 290.877	117		97.9686	97.9702	29.5303	29.8373
582	M111T6_2	y		2.39961e-75	4.18213e-76	0	111.045	6.00437	40174			5		111.044	111.046	5.87667	6.0488
231	M755T7_2	y		5.15701e-88	2.26328e-88	0	754.503	6.9034	40164.4			32		754.503	754.506	6.85542	6.92733
1655	M755T7_1	y		3.99796e-54	2.45904e-55	0	754.503	7.19603	40164.4			38		754.502	754.504	7.16083	7.21463
15958	M329T10_4	y		3.63663e-06	2.31856e-08	0	329.285	9.629	40087.1			36		329.282	329.286	9.50777	9.74425
16036	M329T10_5	y		4.1919e-06	2.66015e-08	0	329.322	9.69013	40087.1		[M+H+NH3]+ 311.284	21		329.316	329.324	9.59897	9.76248
187	M573T9_3	y		3.64405e-92	1.98366e-92	0	573.256	9.21723	40085			34		573.255	573.258	9.1168	9.25815
13113	M573T10_1	y		1.77672e-12	1.37878e-14	0	573.348	9.54586	40085			29		573.344	573.355	9.48115	9.55673
9369	M96T28_3	n		1.85756e-20	2.01783e-22	0	95.9528	27.5718	40043.7		[M+K]+ 56.9898 [M+K]+ 56.9898	46		95.9528	95.9536	27.5163	27.7483
10252	M96T28_2	n		1.19683e-18	1.18777e-20	0	95.9533	28.4333	40043.7			45		95.9525	95.9545	28.181	28.5942
10519	M96T28_5	n		4.70219e-18	4.54707e-20	0	95.9726	27.5779	40043.7			46		95.9723	95.9735	27.5163	27.8447
9731	M98T12	n		1.06359e-19	1.1119e-21	0	98.0807	11.5622	40031.7		[M+Na+HCOOH]+ 29.0866	9		98.0803	98.0814	11.4707	11.7759
13758	M513T6_5	n		5.88164e-11	4.35074e-13	0	513.425	5.96499	40009.5	[355][M+1]+		16		513.418	513.429	5.9207	5.99453
13964	M513T6_4	n		2.01599e-10	1.469e-12	0	513.392	6.01143	40009.5	[359][M]2+		5		513.392	513.392	6.01143	6.01143
14754	M655T5_1	y		1.36577e-08	9.42192e-11	0	655.317	4.71062	39966.5	[549][M]+		119		655.316	655.317	4.68488	4.75885
14822	M655T5_2	y		2.09513e-08	1.43875e-10	0	655.326	4.7071	39966.5			119		655.317	655.329	4.65932	4.76328
8083	M789T6_2	y		3.47295e-23	4.37201e-25	0	788.62	5.81915	39964.7	[741][M]+		26		788.609	788.622	5.78898	5.87185
8174	M789T6_1	y		5.28891e-23	6.58652e-25	0	788.587	5.87852	39964.7			56		788.586	788.589	5.86293	5.88218
334	M887T7	n		2.317e-83	7.02641e-84	0	886.584	7.13668	39890.4	[816][M+1]+		41		886.583	886.586	7.0734	7.32308
14134	M150T43_3	y		4.78847e-10	3.44835e-12	0	150.027	42.8537	39886.4	[24][M+1]+		153		150.027	150.028	42.6258	43.1238
2536	M168T36_2	y		1.34832e-44	5.40446e-46	0	167.917	35.825	39738.5		[3M+K]+ 42.9779 [M+K+NaCOOH]+ 60.9707 [M+Na+NaCOOH]+ 76.9446 [M+Na+HCOOH]+ 98.927	82		167.917	167.918	35.7777	35.8723
16354	M168T37	y		7.74993e-06	4.8202e-08	0	167.919	36.822	39738.5		[M+Na+NaCOOH]+ 76.9471	50		167.917	167.92	36.7027	37.1745
16517	M174T37	n		1.26008e-05	7.76395e-08	0	173.869	37.3942	39735.3			23		173.869	173.869	37.3942	37.3942
1308	M582T6_10	n		2.2468e-59	1.7475e-60	0	582.465	5.85062	39733.7			26		582.456	582.468	5.79418	5.95185
1452	M583T6_1	y		4.41278e-57	3.09364e-58	0	582.529	5.77998	39733.7			26		582.529	582.529	5.77292	5.77998
12922	M413T6_3	y		6.49617e-13	5.11557e-15	0	413.329	5.81082	39723.6			26		413.328	413.33	5.74523	5.86808
2428	M566T6_1	n		1.40875e-45	5.89997e-47	0	565.53	5.77998	39688.1			26		565.53	565.53	5.77998	5.77998
2783	M565T6_3	y		9.31481e-43	3.4071e-44	0	565.458	5.80877	39688.1			26		565.455	565.459	5.788	5.82928
17735	M673T6_2	y		0.207151	0.00118872	0	672.543	5.6117	39685.9			8		672.537	672.552	5.45787	5.86148
11855	M250T17_1	y		2.577e-15	2.21159e-17	0	250.182	16.5826	39655		[M+Na]+ 227.19	121		250.181	250.182	16.5677	16.5901
10567	M595T7_2	n		5.94776e-18	5.72732e-20	0	594.591	7.20567	39589.3		[M+H]+ 593.587	38		594.583	594.595	6.90883	7.35738
14467	M552T9_1	y		2.92723e-09	2.0592e-11	0	551.64	8.69612	39574.4	[404][M+1]+		30		551.632	551.643	8.52303	8.79718
17755	M82T31	n		0.227774	0.0013057	0	81.9376	31.1898	39551.1		[M+H-CH4]+ 96.9614	230		81.9376	81.9377	31.1467	31.2498
12611	M168T41_2	y		1.24449e-13	1.00413e-15	0	167.919	41.2915	39539.2		[M+Na]+ 144.926	203		167.919	167.92	41.1838	41.3827
12298	M328T7_2	n		2.83135e-14	2.34304e-16	0	328.325	6.90428	39522	[133][M]+		32		328.321	328.326	6.71735	7.08023
4140	M97T11_2	n		1.87486e-35	4.6073e-37	0	97.0771	11.0974	39513.8		[M+Na]+ 74.0859 [M+H-CO2]+ 140.062	60		97.077	97.0842	11.0824	11.2068
5489	M168T44	y		3.05253e-30	5.6577e-32	0	167.917	43.5982	39482.6			44		167.917	167.917	43.5982	43.5982
11401	M168T43_1	y		3.20335e-16	2.85855e-18	0	167.918	42.6177	39482.6			47		167.917	167.92	42.2778	42.7978
15952	M657T38	y		3.61506e-06	2.30522e-08	0	656.567	38.0098	39480.6		[M+Na]+ 633.581	22		656.567	656.567	37.9917	38.028
16221	M657T37	y		6.00409e-06	3.76475e-08	0	656.567	37.4832	39480.6		[M+Na]+ 633.581	22		656.566	656.568	37.4062	37.5603
4110	M104T15_1	n		1.37301e-35	3.39984e-37	0	104.108	15.4149	39460.8		[M+H-C6H10O4]+ 249.17 [M+3H-HCOOH]3+ 355.313	231		104.107	104.109	15.0638	15.7518
10351	M56T28_1	n		1.92178e-18	1.88938e-20	0	55.9344	28.4565	39444.3			45		55.9338	55.9351	28.1968	28.5942
12144	M361T9_2	y		1.10173e-14	9.23325e-17	0	361.349	8.99555	39403.1	[179][M+1]+		1		361.344	361.35	8.94223	9.01973
693	M313T10_1	y		1.71694e-72	2.51612e-73	0	313.15	9.53194	39379.4			29		313.15	313.151	9.45662	9.58702
6199	M313T9_1	y		3.99871e-28	6.56602e-30	0	313.219	9.48006	39379.4			29		313.218	313.219	9.41253	9.54025
16330	M791T43_2	y		7.40726e-06	4.61416e-08	0	791.121	42.515	39334.3		[M+K]+ 752.159 [M+Na]+ 768.132	47		791.121	791.121	42.515	42.515
8699	M818T5_1	y		7.99699e-22	9.3526e-24	0	817.521	4.73333	39326.1	[762][M]+	[M+K]+ 778.56	232		817.517	817.523	4.7	4.93928
12856	M130T12_3	y		4.43172e-13	3.507e-15	0	130.16	11.8364	39297.5		[3M+2H]2+ 86.0918	175		130.159	130.161	11.5553	12.2331
5738	M329T6_9	n		1.8133e-29	3.21503e-31	0	329.381	5.72327	39270	[134][M+1]+		31		329.379	329.382	5.66862	5.77948
16598	M90T31	y		1.8757e-05	1.15011e-07	0	89.9404	31.266	39268.2			106		89.9397	89.9404	31.266	31.2825
9974	M656T6_8	y		3.04573e-19	3.10821e-21	0	656.45	5.59258	39266	[548][M+2]+		8		656.449	656.453	5.57217	5.59748
3547	M538T6_4	y		3.09697e-38	8.87817e-40	0	537.626	5.6381	39252.5		[M+Na]+ 514.632 [M+H-CO2]+ 580.609	8		537.624	537.627	5.61318	5.65607
10686	M538T6_3	n		1.03054e-17	9.81667e-20	0	537.582	5.62603	39252.5			8		537.577	537.59	5.59528	5.67085
356	M786T6_1	y		1.8169e-82	5.17616e-83	0	785.59	6.00568	39248.1	[737][M+3]+		5		785.588	785.593	5.9946	6.01787
17400	M173T33_1	n		0.0118131	6.90963e-05	0	172.862	32.5417	39240.3		[M+H-C4H8]+ 227.922	101		172.862	172.862	32.4235	32.81
17563	M173T33_2	y		0.0602305	0.000349018	0	172.934	32.5988	39240.3		[3M+H+K]2+ 101.96	101		172.934	172.934	32.2007	32.7785
5568	M339T9_3	y		5.58198e-30	1.02043e-31	0	339.305	9.13777	39209.1	[144][M+1]+		34		339.298	339.306	9.09883	9.23262
10509	M339T9_2	y		4.46831e-18	4.32482e-20	0	339.252	9.33038	39209.1	[157][M]+	[M+H]+ 338.25	40		339.251	339.252	9.2611	9.33157
10913	M339T9_4	y		3.11085e-17	2.90056e-19	0	339.345	9.10005	39209.1	[152][M+1]+		67		339.345	339.35	8.9547	9.25878
17772	M610T5_2	y		0.246529	0.00141191	0	610.185	5.141	39148.7			107		610.184	610.185	5.03065	5.2486
313	M657T9_5	y		2.01643e-84	6.5464e-85	0	657.248	9.015	39123.3			1		657.246	657.25	8.86555	9.03392
394	M482T13_2	y		4.23434e-81	1.08894e-81	0	481.697	12.9492	39110.6			122		481.695	481.698	12.8346	13.3969
11947	M596T6_11	y		4.11061e-15	3.50158e-17	0	596.472	5.6709	39062.2			20		596.469	596.473	5.66248	5.6727
12491	M597T6_3	n		6.92581e-14	5.64311e-16	0	596.554	5.60348	39062.2		[3M+Na+2K-H]2+ 364.407	8		596.554	596.554	5.60348	5.60348
7328	M84T28_2	y		4.62412e-25	6.42036e-27	0	83.9404	27.5608	39042.3			46		83.9403	83.9409	27.4592	27.7003
1929	M673T9_2	y		8.63505e-51	4.555e-52	0	672.545	8.9277	39032.9	[579][M+2]+		68		672.538	672.548	8.89567	9.0546
2208	M673T9_1	y		8.86551e-48	4.08072e-49	0	672.536	8.94228	39032.9			1		672.536	672.537	8.93417	8.94407
16286	M679T42_2	y		6.73407e-06	4.20755e-08	0	678.978	41.6727	39011.9			24		678.978	678.978	41.6727	41.6727
16408	M679T42_1	y		8.54467e-06	5.29974e-08	0	678.979	42.32	39011.9			27		678.979	678.979	42.32	42.32
1418	M530T6_2	y		1.19647e-57	8.57282e-59	0	530.392	6.30488	38936.9			39		530.39	530.402	6.29553	6.33657
16468	M679T43_2	y		1.02726e-05	6.3486e-08	0	678.978	42.591	38932.8		[M+K]+ 640.012	47		678.978	678.978	42.5347	42.591
1489	M511T6_7	y		1.84425e-56	1.25891e-57	0	511.463	5.64515	38932.7			20		511.462	511.464	5.62858	5.67837
9479	M413T43_3	y		3.06303e-20	3.28921e-22	0	413.27	43.2368	38931.9	[250][M]+	[M+Na]+ 390.277	66		413.264	413.273	42.8723	43.58
10986	M78T30_1	n		4.51755e-17	4.18522e-19	0	77.9937	29.7833	38905.8		[M+H]+ 76.9856	174		77.9935	77.9938	29.7625	29.8163
2050	M85T6_2	y		1.78172e-49	8.84628e-51	0	85.043	5.6775	38904.4			20		85.0429	85.043	5.66135	5.69802
13534	M168T40	y		1.73599e-11	1.30567e-13	0	167.919	40.1642	38901.6			108		167.919	167.92	39.8823	40.2803
16906	M168T39_2	y		0.000129184	7.7782e-07	0	167.92	38.6312	38895.7		[3M+K]+ 42.9786	209		167.919	167.92	38.3162	39.0705
17931	M95T43_3	n		0.484963	0.0027526	0	95.1621	42.9075	38852.2		[M+Na]+ 72.1739	153		95.1621	95.1623	42.8992	42.9325
12682	M168T42	y		1.76167e-13	1.41359e-15	0	167.918	41.9458	38851.8			24		167.917	167.919	41.7888	42.0118
8395	M61T30	y		1.81127e-22	2.19583e-24	0	60.9865	29.6907	38843.3		[M+Na]+ 37.9969 [M+H]+ 59.9776	117		60.9864	60.9873	29.3253	29.8033
16461	M319T42_1	y		9.81566e-06	6.06999e-08	0	318.792	42.2935	38838.6		[M+3Na+K-H]3+ 849.458	27		318.792	318.792	42.2935	42.2935
8335	M366T6_5	y		1.30199e-22	1.5896e-24	0	366.32	6.33036	38801		[M+H+HCOOH]+ 319.311	39		366.314	366.321	6.30838	6.35247
10654	M361T9_3	y		8.92219e-18	8.52303e-20	0	361.368	9.01925	38783.9			1		361.363	361.371	8.93298	9.12993
13400	M225T28	y		7.94089e-12	6.03229e-14	0	224.904	28.4042	38704			45		224.904	224.904	28.3997	28.4087
2657	M129T6_5	y		1.10864e-43	4.24266e-45	0	129.077	5.62953	38698		[2M+H]+ 64.0422	8		129.076	129.077	5.6045	5.68127
8735	M361T6_3	y		9.24379e-22	1.07684e-23	0	361.224	5.77202	38667.6		[M+Na+CF3COOH]+ 204.248	54		361.224	361.224	5.77202	5.77202
17169	M386T9_2	y		0.00133102	7.89063e-06	0	386.289	9.1344	38653.5			34		386.282	386.291	9.0241	9.2113
17226	M386T9_3	y		0.0019497	1.15215e-05	0	386.327	9.17882	38653.5			34		386.327	386.328	9.14793	9.2113
17873	M386T9_1	y		0.392062	0.00223238	0	386.275	9.24503	38653.5			34		386.275	386.276	9.2189	9.27115
1267	M873T5_1	y		5.26572e-60	4.21968e-61	0	872.728	5.47438	38650.8		[M+H]+ 871.719	6		872.727	872.731	5.46335	5.49105
12554	M316T10_2	n		9.33062e-14	7.56487e-16	0	316.289	9.56995	38613	[120][M]+		36		316.284	316.291	9.49302	9.64778
2523	M483T6_5	y		9.53257e-45	3.84427e-46	0	483.498	5.61998	38496.8		[M+Na]+ 460.512	8		483.498	483.5	5.61907	5.62935
2047	M659T7_3	y		1.69008e-49	8.40431e-51	0	659.413	7.44732	38496	[554][M+1]+		70		659.411	659.415	7.22078	7.52947
15566	M310T7_3	n		1.17691e-06	7.69597e-09	0	310.315	6.50337	38491.9		[M+H+K]2+ 580.657	39		310.311	310.315	6.4503	6.55732
2939	M569T6_5	y		1.00009e-41	3.46294e-43	0	569.393	6.18082	38423		[M+H-CH3]+ 583.417	11		569.392	569.393	6.13925	6.18082
5033	M685T9_2	y		7.65057e-32	1.54605e-33	0	684.658	8.82137	38381.7	[598][M]+	[M+Na]+ 661.659	68		684.651	684.663	8.76985	8.92113
5386	M685T9_1	y		1.21154e-30	2.28937e-32	0	684.649	8.81403	38381.7	[597][M]+	[M+H]+ 683.648	233		684.649	684.649	8.8139	8.81435
14170	M638T6_4	y		5.90195e-10	4.23893e-12	0	638.318	6.46607	38379	[524][M+1]+		39		638.31	638.319	6.29555	6.4909
15791	M681T40_2	y		2.54353e-06	1.63869e-08	0	680.974	39.6112	38376.4			51		680.974	680.974	39.6112	39.6112
16303	M319T41_2	y		6.98485e-06	4.35931e-08	0	318.792	41.3495	38341.3		[M+H]+ 317.786	203		318.792	318.792	41.3495	41.3495
81	M504T8	y		9.54029e-103	1.19895e-102	0	504.316	8.32675	38249.5		[M+Na]+ 481.335	61		504.316	504.316	8.32675	8.34102
14927	M102T42_4	n		3.85385e-08	2.62732e-10	0	102.095	42.2362	38183.8		[M+H-C4H8]+ 157.148 [M+H-C6H8O6]+ 277.124	27		102.095	102.095	42.2115	42.261
442	M793T6_4	y		1.55442e-79	3.5602e-80	0	792.606	6.00338	38180.3			5		792.606	792.606	5.99327	6.21713
7657	M586T7_2	n		3.26241e-24	4.33406e-26	0	586.424	6.88202	38140.5	[449][M]+		32		586.42	586.428	6.85775	6.9063
627	M467T5_2	y		2.20772e-74	3.57703e-75	0	467.357	5.31702	38106.8	[320][M]+	[M+H]+ 466.35	163		467.351	467.359	5.26697	5.35232
1034	M575T6_3	y		1.75751e-64	1.72335e-65	0	575.239	5.86827	38096.2		[M+Na]+ 552.252	56		575.238	575.24	5.85787	5.88073
5598	M282T7_2	n		7.24088e-30	1.31547e-31	0	282.283	6.53252	38087.8			39		282.279	282.283	6.18487	6.67242
1537	M530T7_5	y		1.14951e-55	7.60993e-57	0	530.424	6.93128	38060.9			32		530.419	530.426	6.88637	7.11018
1816	M530T7_4	y		2.85498e-52	1.5999e-53	0	530.392	7.05382	38060.9		[M+H-H20]+ 547.404	41		530.392	530.392	7.05382	7.05382
2092	M530T7_3	y		4.52345e-49	2.2003e-50	0	530.361	7.19615	38060.9		[M+H]+ 529.356	38		530.36	530.364	7.13702	7.28473
7112	M310T6_5	n		1.21989e-25	1.7445e-27	0	310.363	5.66795	37997.3			20		310.362	310.364	5.63437	5.71197
218	M732T6_1	y		5.91431e-89	2.75734e-89	0	731.518	6.27755	37993.7			39		731.517	731.52	6.24138	6.29887
2563	M168T36_1	y		2.12005e-44	8.41454e-46	0	167.92	36.3242	37984.6		[3M+K]+ 42.9787	91		167.92	167.92	36.1732	36.3242
4584	M188T9_1	y		1.08504e-33	2.409e-35	0	188.096	9.08861	37947.6			67		188.093	188.097	9.01765	9.58178
3983	M403T6_6	y		3.31327e-36	8.46608e-38	0	403.302	5.65248	37848.2			20		403.301	403.308	5.62832	5.76877
9325	M392T7	y		1.50233e-20	1.63963e-22	0	392.29	6.89617	37843.1	[217][M+1]+		32		392.29	392.29	6.877	6.90468
14727	M168T39_1	y		1.21681e-08	8.40762e-11	0	167.919	39.493	37832.3		[M+2Na-H]+ 122.953	234		167.917	167.92	39.3273	39.5677
9230	M667T6_1	y		9.32255e-21	1.02792e-22	0	666.576	5.61318	37821.3	[568][M+3]+		8		666.569	666.579	5.59785	5.62603
5854	M198T6_4	n		4.08924e-29	7.10618e-31	0	198.188	6.00922	37799.9			5		198.185	198.189	5.9101	6.04525
15568	M198T6_3	y		1.18692e-06	7.76041e-09	0	198.15	6.1602	37799.9			11		198.149	198.152	6.15873	6.17087
5185	M150T36_3	y		2.48948e-31	4.88657e-33	0	150.028	36.3163	37768.9			91		150.028	150.028	36.27	36.3888
15130	M301T9_4	y		1.24361e-07	8.36334e-10	0	301.297	9.42839	37691.1	[102][M+1]+		29		301.292	301.298	9.36218	9.48223
14547	M263T43	y		4.41676e-09	3.08958e-11	0	262.857	42.9663	37678.1		[3M+2K-H]+ 61.9776	71		262.857	262.858	42.813	43.1855
8061	M922T29	y		3.0035e-23	3.7925e-25	0	922.01	28.7198	37676			92		922.01	922.012	28.6793	28.9445
15530	M174T39_1	n		1.02155e-06	6.69385e-09	0	173.869	38.6513	37631.3		[M+2K-H]+ 96.9588	181		173.869	173.869	38.6513	38.6513
16075	M319T41_1	y		4.47232e-06	2.83171e-08	0	318.792	41.0512	37593			120		318.792	318.792	41.0512	41.0512
4585	M339T12_3	y		1.08736e-33	2.41401e-35	0	339.35	11.6367	37575.4		[M+K]+ 300.385 [M+Na]+ 316.359 [M+H]+ 338.341	185		339.35	339.351	11.615	11.6879
13219	M329T9_3	n		2.88485e-12	2.22128e-14	0	329.328	9.35163	37501.7	[128][M+4]+		29		329.324	329.331	9.27473	9.43717
10601	M347T6_5	n		6.86803e-18	6.59493e-20	0	347.375	5.73588	37430.3			31		347.373	347.376	5.71155	5.77118
17979	M406T23_1	y		0.716898	0.00405961	0	406.33	23.1477	37338.3	[241][M]+		136		406.328	406.335	23.0087	23.3372
16120	M682T43_1	n		4.83495e-06	3.05309e-08	0	681.977	43.0108	37292			71		681.976	681.979	42.9492	43.1568
4786	M97T11_1	y		7.49594e-33	1.59312e-34	0	97.0765	10.8797	37248.4		[M+2Na-H]+ 52.0967	208		97.0758	97.077	10.7842	10.8925
1380	M160T14_2	y		3.58963e-58	2.64383e-59	0	160.082	13.9906	37245.2		[M+H]+ 159.075	28		160.082	160.083	13.8463	14.1521
13969	M95T7_1	n		2.04642e-10	1.49085e-12	0	95.0508	6.74153	37235.2		[M+H]+ 94.0411	37		95.0506	95.0508	6.6899	6.85132
3613	M124T11_1	y		6.56195e-38	1.84746e-39	0	124.087	10.9416	37229.9		[M+Na]+ 101.09	208		124.087	124.088	10.8587	11.0244
12955	M157T28	y		7.97234e-13	6.26051e-15	0	156.868	28.456	37188		[M+2K-H]+ 79.9531	45		156.866	156.87	28.1652	28.6075
6264	M132T14_1	n		6.84068e-28	1.1111e-29	0	132.103	13.6379	37177.5		[M+H-CH2]+ 145.105	235		132.102	132.104	13.486	13.894
16868	M279T7_3	y		0.000100268	6.04938e-07	0	279.234	6.73548	37174.6			37		279.231	279.235	6.54055	7.07102
6433	M328T9_4	n		1.93157e-27	3.05586e-29	0	328.325	9.33774	37170.6	[128][M+3]+		29		328.321	328.328	9.27093	9.49165
17261	M173T30_1	n		0.0024867	1.46648e-05	0	172.862	29.6738	37168.2			117		172.862	172.865	29.414	29.7425
7615	M523T6_3	y		2.59899e-24	3.47242e-26	0	523.48	6.39985	37085.9			39		523.477	523.48	6.01015	6.4992
15924	M174T38_2	n		3.3481e-06	2.13979e-08	0	173.869	38.2157	37080.4			172		173.869	173.869	38.2157	38.2157
322	M445T7_2	y		7.94084e-84	2.50553e-84	0	445.32	6.72635	37072.5			37		445.32	445.322	6.69398	6.74548
8158	M638T6_6	y		4.92732e-23	6.14803e-25	0	638.418	6.27513	37048.2		[M+Na]+ 615.428	39		638.408	638.419	6.1652	6.28633
1525	M301T6_6	y		7.6885e-56	5.1254e-57	0	301.297	5.84499	37044.1	[101][M+1]+		26		301.29	301.299	5.81197	5.97622
5079	M291T6_8	n		1.09003e-31	2.18197e-33	0	291.316	5.66882	37014.1			20		291.316	291.317	5.6528	5.69643
8011	M765T6_1	y		2.22938e-23	2.83215e-25	0	764.528	5.858	36998.2	[712][M]+		26		764.519	764.531	5.79013	5.98668
5148	M476T5	y		1.76903e-31	3.49782e-33	0	476.308	4.66913	36991.8	[330][M+1]+		119		476.301	476.311	4.63445	4.73892
574	M401T13_1	y		1.49938e-75	2.65271e-76	0	400.676	12.8934	36945.7			94		400.676	400.677	12.7977	13.3686
15603	M150T6_1	y		1.42561e-06	9.29624e-09	0	150.029	6.44955	36922.7	[22][M+1]+		39		150.027	150.029	6.16895	6.48283
8406	M334T6_4	n		1.92665e-22	2.33266e-24	0	334.367	5.67865	36877.1			20		334.362	334.368	5.65145	5.71197
4639	M376T9_2	y		1.74263e-33	3.8181e-35	0	376.172	9.31755	36830.7		[M+H-CH4]+ 391.195	40		376.171	376.172	9.29983	9.34602
11283	M227T18	y		1.74606e-16	1.57524e-18	0	226.954	18.0398	36796.4	[50][M]+		236		226.951	226.956	17.9678	18.152
183	M634T9_2	y		1.99495e-92	1.1097e-92	0	634.272	9.01503	36787			1		634.27	634.273	8.97002	9.11637
17589	M536T6_4	y		0.0730574	0.000422736	0	536.173	6.06775	36761.9			5		536.166	536.175	5.76675	6.25857
10078	M193T44_2	y		4.9296e-19	4.97731e-21	0	193.16	44.2503	36717.2		[M+H-H20]+ 210.164	148		193.159	193.162	44.1443	44.3658
490	M623T9_7	y		6.72388e-78	1.3849e-78	0	623.291	8.90878	36678.1		[M+H-C6H10O4]+ 768.337	68		623.288	623.291	8.88725	8.92485
11311	M56T28_2	n		2.05859e-16	1.85242e-18	0	55.9341	27.5608	36635		[M+2K]2+ 33.9494	46		55.9341	55.9346	27.532	27.6878
5034	M111T13	n		7.7371e-32	1.56309e-33	0	111.093	12.8127	36627.5		[M+Na+NH3]+ 71.0742	94		111.093	111.093	12.7721	12.8148
4877	M225T6_2	y		1.56298e-32	3.26058e-34	0	225.199	5.90187	36592.7			16		225.196	225.201	5.86005	5.97622
9180	M225T6_4	y		7.34569e-21	8.14152e-23	0	225.222	6.02615	36592.7			5		225.221	225.223	5.98632	6.05925
1575	M398T6_3	y		4.289e-55	2.76778e-56	0	398.28	6.09202	36435		[M+2H]2+ 794.547	11		398.279	398.281	6.08317	6.10883
3210	M532T6_1	y		3.99018e-40	1.26528e-41	0	531.539	5.67885	36348.9			20		531.538	531.539	5.67062	5.68727
9918	M258T9_4	n		2.38677e-19	2.44911e-21	0	258.283	9.35202	36347.7	[76][M]+		29		258.279	258.285	9.26318	9.71975
1224	M666T6_7	y		7.3756e-61	6.13076e-62	0	666.453	6.21477	36324.2	[571][M+1]+		39		666.448	666.459	6.1914	6.24825
2386	M666T7_6	y		5.46913e-46	2.33183e-47	0	666.464	6.52369	36324.2		[M+K]+ 627.501	39		666.464	666.466	6.4986	6.54028
3423	M666T6_8	y		6.13942e-39	1.82527e-40	0	666.464	6.25067	36324.2		[M+K]+ 627.501	39		666.463	666.464	6.24462	6.25265
11087	M329T6_6	y		7.36206e-17	6.75756e-19	0	329.302	5.67863	36296.1			20		329.3	329.302	5.65352	5.72162
12192	M319T6_2	y		1.44472e-14	1.20595e-16	0	319.229	5.8802	36105.4		[M+Na]+ 296.238 [M+2Na]2+ 592.483	56		319.227	319.23	5.81232	5.88073
14368	M319T6_1	y		1.63196e-09	1.15621e-11	0	319.19	5.95658	36105.4			16		319.19	319.191	5.95232	5.98417
16541	M100T37_1	y		1.40535e-05	8.64601e-08	0	99.9368	36.6788	36075.2		[M+Na]+ 76.9471	50		99.9367	99.9369	36.5627	36.8357
4374	M111T12_4	n		1.79053e-34	4.16394e-36	0	111.093	12.4964	36072.9		[M+H]+ 110.086	95		111.093	111.093	12.4964	12.4964
4516	M223T29_1	y		6.00999e-34	1.35341e-35	0	222.856	29.0669	35946.2			237		222.855	222.857	28.9918	29.156
708	M595T6_2	y		3.36042e-72	4.82869e-73	0	594.582	6.28962	35941.2	[461][M]+	[M+H-CH3]+ 608.594	39		594.582	594.582	6.28962	6.28962
4614	M386T9_5	n		1.42495e-33	3.14002e-35	0	386.404	9.38765	35940.2	[209][M]+		29		386.398	386.406	9.31267	9.45272
15452	M223T11	y		6.42793e-07	4.23459e-09	0	223.133	11.4765	35932.6		[M+Na+NaCOOH]+ 132.153	9		223.133	223.133	11.4389	11.5084
967	M680T7_4	y		3.46235e-66	3.63963e-67	0	680.434	7.25718	35870.7		[M+H+NH3]+ 662.409 [M+H]+ 679.431	38		680.434	680.434	7.25718	7.25718
4107	M680T7_1	y		1.3368e-35	3.31232e-37	0	680.35	6.80768	35870.7			32		680.35	680.35	6.80768	6.80768
4527	M680T7_5	y		6.85033e-34	1.53876e-35	0	680.444	7.22575	35870.7	[593][M]+	[M+H+NH3]+ 662.409 [M+H]+ 679.431	38		680.444	680.446	7.16473	7.23155
14857	M688T9_1	n		2.57276e-08	1.76235e-10	0	687.734	9.00332	35853.6			1		687.731	687.736	8.95433	9.10445
5813	M339T45	y		3.16012e-29	5.53215e-31	0	339.349	44.804	35813.1	[153][M+1]+		104		339.346	339.35	44.565	45.0127
15216	M90T29	n		1.98348e-07	1.32648e-09	0	89.9343	29.1228	35779.6		[M+H-CO]+ 116.927	201		89.9341	89.9365	29	29.1767
13044	M193T43_2	y		1.25724e-12	9.8102e-15	0	193.16	43.2062	35767.8		[M+H-H20]+ 210.165	66		193.159	193.162	43.0985	43.4048
13595	M100T42_2	y		2.33725e-11	1.75005e-13	0	99.9356	41.9625	35754.6			24		99.9356	99.9356	41.9625	41.9625
14081	M100T42_1	y		3.62642e-10	2.62115e-12	0	99.9367	42.4645	35754.6			27		99.9355	99.937	42.1618	42.6922
13310	M268T44_2	y		4.97875e-12	3.80728e-14	0	268.192	43.5045	35731.3	[80][M]+		44		268.189	268.193	43.3873	43.6363
13718	M268T43_1	y		4.71864e-11	3.5007e-13	0	268.19	43.0132	35731.3	[79][M]+	[M+K+NH3]+ 212.21	71		268.187	268.193	42.9752	43.251
799	M653T7_1	n		1.08991e-69	1.38555e-70	0	652.507	6.90361	35696.9			32		652.506	652.509	6.62817	6.92028
14392	M90T28_2	y		1.92273e-09	1.35938e-11	0	89.9399	27.6562	35696		[M+K+NH3]+ 33.9494	46		89.9397	89.9407	27.4923	27.8595
3965	M358T9_10	n		2.95286e-36	7.57267e-38	0	358.373	9.39598	35676	[176][M]+		29		358.367	358.375	9.31978	9.51205
8123	M111T6_1	y		4.2522e-23	5.32672e-25	0	111.026	5.65248	35665.1			20		111.026	111.027	5.63622	5.67258
2126	M487T7_2	y		9.96967e-49	4.77356e-50	0	487.311	7.1409	35614.8		[M+Na+HCOOH]+ 418.325	41		487.303	487.312	7.06193	7.17698
1174	M873T6_3	n		9.37935e-62	8.13259e-63	0	872.866	5.59765	35589	[804][M+1]+		8		872.865	872.867	5.59427	5.61413
16319	M657T39	y		7.25443e-06	4.52207e-08	0	656.567	39.4403	35543.9			234		656.566	656.567	39.1848	39.6078
870	M655T6_1	y		2.82368e-68	3.30222e-69	0	654.519	5.85883	35540.6			26		654.516	654.526	5.83668	5.877
362	M502T6_1	y		3.42167e-82	9.58037e-83	0	502.168	6.24727	35510.8			39		502.166	502.17	6.21477	6.2589
13068	M400T9_6	n		1.4421e-12	1.12296e-14	0	400.367	8.59558	35439	[228][M+1]+		111		400.361	400.37	8.46405	8.72225
17274	M85T41	y		0.00287009	1.69121e-05	0	85.0067	41.4573	35408.3		[3M+2H]2+ 56.0015	24		85.0064	85.0068	41.2005	41.6065
17549	M85T42	y		0.0527315	0.000305843	0	85.0281	42.4186	35408.3			27		85.0281	85.0281	42.369	42.4682
1955	M371T6_7	y		1.59502e-50	8.28429e-52	0	371.396	5.68263	35371.9			20		371.395	371.396	5.66133	5.71197
5455	M371T6_6	y		2.39762e-30	4.47207e-32	0	371.38	5.61316	35371.9			8		371.378	371.381	5.587	5.62963
227	M757T9_4	y		2.34367e-88	1.0464e-88	0	757.424	9.17953	35369.1			34		757.421	757.426	9.10985	9.25112
1131	M459T9_4	y		1.46772e-62	1.3193e-63	0	459.299	8.5814	35362.4		[M+K+HCOOH]+ 374.324	14		459.292	459.299	8.39728	8.59958
7576	M200T10_2	n		2.00673e-24	2.69596e-26	0	200.203	10.0962	35352.4			48		200.201	200.203	10.0879	10.3097
10417	M200T10_3	n		2.75044e-18	2.68663e-20	0	200.24	9.56578	35352.4	[42][M]+	[M+H-CO2]+ 243.223	36		200.237	200.241	9.48115	9.77647
17452	M173T30_2	y		0.0214493	0.000125088	0	172.934	30.1778	35299.6		[M+H]+ 171.921	57		172.934	172.936	30.0288	30.9847
16549	M838T43_2	y		1.45293e-05	8.93543e-08	0	838.129	42.8385	35275.7		[M+Na+HCOOH]+ 769.136	47		838.128	838.131	42.7502	42.987
2857	M592T7_1	n		3.31577e-42	1.18007e-43	0	592.362	7.46207	35271.8			70		592.357	592.362	7.38547	7.47957
3280	M592T7_2	y		9.59709e-40	2.97772e-41	0	592.389	7.14308	35271.8		[M+Na]+ 569.404	41		592.389	592.389	7.14308	7.14308
2737	M486T7_2	y		4.20054e-43	1.56226e-44	0	486.371	7.09637	35269.7			41		486.364	486.372	7.03742	7.12625
10732	M61T28	y		1.27377e-17	1.20747e-19	0	60.9864	27.7463	35220.2		[M+Na]+ 37.9933	238		60.9864	60.9872	27.2698	27.8918
4831	M109T12_2	y		1.13799e-32	2.3962e-34	0	109.103	11.6632	35188.4		[M+H]+ 108.094	186		109.101	109.103	11.5135	11.7173
8568	M109T12_1	y		4.33921e-22	5.15287e-24	0	109.076	11.7705	35188.4		[M+Na]+ 86.0918	175		109.076	109.078	11.7207	11.7705
497	M231T6_3	y		7.69504e-78	1.57608e-78	0	231.14	5.81938	35166.4			26		231.14	231.14	5.788	5.91822
1167	M231T6_1	y		7.55055e-62	6.58216e-63	0	231.09	5.87157	35166.4			56		231.089	231.091	5.84335	6.23705
78	M691T9_4	y		5.90497e-103	7.64411e-103	0	691.208	9.00175	35092.3			1		691.207	691.209	8.88082	9.02
15207	M410T6_3	y		1.89114e-07	1.26547e-09	0	410.347	5.67102	35078.8			20		410.343	410.351	5.62898	5.93162
1622	M589T6_6	y		1.48096e-54	9.28629e-56	0	589.407	6.31968	35077.1	[453][M+1]+		39		589.406	589.409	6.30793	6.34602
1769	M589T6_8	y		9.10867e-53	5.23899e-54	0	589.442	6.25197	35077.1	[454][M+1]+		39		589.435	589.445	6.22387	6.30383
5460	M160T14_1	y		2.54743e-30	4.74461e-32	0	160.082	14.3811	35002.5		[M+K]+ 121.118	42		160.082	160.082	14.2151	14.4383
15161	M366T6_7	n		1.44302e-07	9.68572e-10	0	366.378	6.49113	34981.3	[186][M]+	[M+K]+ 327.418	39		366.373	366.381	6.3162	6.54553
6743	M791T6_1	n		1.2293e-26	1.8552e-28	0	790.547	5.98647	34940.4	[744][M]+		5		790.545	790.55	5.9824	5.99443
7467	M791T6_3	y		1.02499e-24	1.39694e-26	0	790.597	6.02624	34940.4			5		790.588	790.601	5.981	6.24407
7735	M791T6_2	n		5.16128e-24	6.78705e-26	0	790.586	5.9948	34940.4	[745][M]+		5		790.585	790.587	5.9772	6.02012
11113	M680T6_8	n		8.48107e-17	7.76531e-19	0	680.464	5.57052	34939	[594][M]+	[M+H]+ 679.452	8		680.46	680.467	5.51388	5.60302
8365	M339T12_1	y		1.50999e-22	1.83723e-24	0	339.348	12.0645	34935.4		[M+K]+ 300.386 [M+Na]+ 316.36 [M+H]+ 338.341	10		339.347	339.348	11.9625	12.0645
8919	M339T12_2	y		2.14064e-21	2.44193e-23	0	339.346	12.3295	34935.4	[155][M+1]+		95		339.345	339.348	12.2883	12.4992
3584	M393T6_2	y		5.01468e-38	1.42221e-39	0	393.224	5.81992	34912.9			26		393.218	393.226	5.79013	5.86883
17790	M100T37_2	y		0.26614	0.0015228	0	99.9359	37.1082	34904.4		[M+2Na+K]3+ 214.86	23		99.9355	99.9367	36.9403	37.1528
499	M697T7_1	y		9.71107e-78	1.97711e-78	0	696.534	6.92862	34901.8			32		696.532	696.536	6.90237	6.94302
9134	M696T7_3	y		5.90103e-21	6.57305e-23	0	696.461	6.84305	34901.8			32		696.458	696.462	6.59407	6.97803
413	M996T7	n		1.57898e-80	3.89181e-81	0	995.679	7.20138	34833.3			38		995.678	995.681	7.1392	7.35442
16266	M174T38_1	n		6.38894e-06	3.99813e-08	0	173.869	37.9147	34797.6		[M+3H-C6H10O4]3+ 664.649	22		173.869	173.869	37.9147	37.9147
5961	M476T6_7	n		7.89219e-29	1.34693e-30	0	476.475	5.60353	34784.3	[333][M]+		8		476.474	476.476	5.5803	5.62603
9709	M227T17	y		9.55498e-20	1.00127e-21	0	226.952	17.4633	34745			160		226.952	226.954	17.2855	17.5862
10454	M328T9_3	n		3.19774e-18	3.11346e-20	0	328.306	9.18383	34701	[131][M]+		34		328.301	328.308	9.0874	9.22752
13156	M596T6_9	y		2.1197e-12	1.63985e-14	0	596.379	5.78623	34699.8			26		596.372	596.38	5.75667	5.83453
10863	M186T28	n		2.30912e-17	2.16346e-19	0	185.91	28.1973	34695.5		[M+Na]+ 162.92 [M+H-HCOOH]+ 230.908	93		185.91	185.91	28.1277	28.2475
13619	M186T29_1	n		2.68219e-11	2.00432e-13	0	185.91	28.8226	34695.5		[M+H]+ 184.898	92		185.909	185.913	28.5965	29.388
7022	M502T6_2	y		6.82695e-26	9.89198e-28	0	502.38	5.88465	34668.4	[348][M]+	[M+K]+ 463.423	56		502.373	502.384	5.83668	5.95185
9202	M610T11	y		8.24642e-21	9.11818e-23	0	610.387	10.6429	34651.9		[M+H]+ 609.379	239		610.382	610.388	10.175	10.9203
3508	M659T6_9	y		1.95625e-38	5.67141e-40	0	659.489	5.87765	34630.8		[M+H]+ 658.481	56		659.488	659.489	5.86783	5.94225
4065	M659T6_8	y		8.18565e-36	2.04891e-37	0	659.482	5.87645	34630.8		[M+H]+ 658.481	56		659.475	659.487	5.84208	5.90758
6566	M659T6_7	y		4.3643e-27	6.76035e-29	0	659.47	5.87717	34630.8			56		659.458	659.472	5.86503	6.05013
2177	M551T6_4	y		3.91908e-48	1.83135e-49	0	551.197	5.75863	34629.3		[M+H+NH3]+ 533.163	31		551.196	551.199	5.75427	5.7617
15697	M681T39_2	y		1.9588e-06	1.26995e-08	0	680.974	39.0655	34601.8			76		680.974	680.974	39.0655	39.0655
5021	M282T7_3	n		7.21451e-32	1.46002e-33	0	282.282	6.96943	34599.3			32		282.279	282.283	6.86978	7.12707
923	M601T6_1	y		4.19611e-67	4.60505e-68	0	600.534	5.64373	34584.6		[M+H]+ 599.528	140		600.534	600.534	5.62858	5.65995
2315	M600T6_8	y		9.94743e-47	4.3701e-48	0	600.452	5.88445	34584.6			56		600.449	600.452	5.84017	5.89418
2894	M600T6_6	n		5.73356e-42	2.01539e-43	0	600.441	5.84947	34546.4			26		600.433	600.446	5.81533	6.07515
8663	M231T6_2	y		6.6237e-22	7.78246e-24	0	231.127	6.02765	34538.7			5		231.125	231.139	5.68127	6.11043
9586	M151T6_3	y		5.19197e-20	5.51136e-22	0	151.099	5.85062	34530.9			26		151.096	151.101	5.82032	5.98417
6242	M149T43_2	y		5.69654e-28	9.28701e-30	0	149.024	42.8703	34483.6	[24][M]+		153		149.023	149.024	42.7668	42.8892
13333	M149T43_1	y		5.75532e-12	4.39302e-14	0	149.024	43.1857	34483.6		[M+H-H20]+ 166.031 [M+2H-C5H8O4]2+ 428.082	66		149.023	149.025	43.1067	43.3047
104	M873T6_4	y		1.04584e-99	1.01029e-99	0	873.273	6.0095	34448.9	[806][M]+		5		873.271	873.276	5.99195	6.01778
13085	M248T28	y		1.53735e-12	1.19589e-14	0	247.865	28.4458	34447.2	[64][M+1]+		45		247.863	247.869	28.181	28.6075
5059	M393T6_3	y		9.40585e-32	1.89075e-33	0	393.294	5.8074	34424.6			26		393.293	393.296	5.79013	5.85138
6907	M447T6_6	y		3.4921e-26	5.14363e-28	0	447.423	5.60916	34351.3		[2M+2Na+K]3+ 628.657	8		447.422	447.424	5.58825	5.622
16042	M167T6_4	y		4.22007e-06	2.6774e-08	0	167.109	6.05872	34325.6			5		167.107	167.109	5.96215	6.15022
1281	M600T9_3	y		7.249e-60	5.75452e-61	0	600.197	9.29562	34305.2		[M+H+CF3COOH]+ 465.196	40		600.197	600.197	9.29562	9.29562
1219	M715T6_1	y		5.97048e-61	4.98266e-62	0	714.546	5.86035	34303.7	[648][M]+		26		714.538	714.55	5.82615	5.9843
5005	M201T12_2	y		5.71924e-32	1.16313e-33	0	201.125	11.6001	34267.4		[M+H-C5H8O4]+ 332.161	185		201.124	201.126	11.504	11.8416
12394	M364T28_2	y		4.45377e-14	3.65679e-16	0	363.791	27.5468	34263.1		[3M+2Na]2+ 227.192	46		363.79	363.793	27.5163	27.7322
346	M897T6_2	y		6.2556e-83	1.83646e-83	0	896.64	5.98292	34259.1	[833][M]+		5		896.637	896.643	5.9668	6.01485
811	M897T6_1	n		1.89963e-69	2.38062e-70	0	896.603	5.96488	34259.1			16		896.596	896.607	5.9285	5.9739
287	M558T9_4	y		1.79933e-85	6.36791e-86	0	558.236	9.15283	34152.3			34		558.233	558.239	9.09085	9.23662
7255	M765T6_2	y		2.90927e-25	4.08149e-27	0	764.529	6.27765	34118.8	[708][M+1]+		39		764.521	764.531	6.25863	6.32048
7120	M300T9_3	n		1.25982e-25	1.80013e-27	0	300.294	9.42901	34070.4	[102][M]+		29		300.289	300.296	9.35505	9.5308
9337	M300T9_2	y		1.64308e-20	1.7899e-22	0	300.275	9.28212	34070.4			40		300.273	300.276	9.2002	9.3224
12670	M300T9_4	n		1.6625e-13	1.33532e-15	0	300.329	9.30481	34070.4	[104][M]+	[M+H-CH2]+ 313.339	40		300.325	300.331	9.22308	9.3865
7490	M172T10_3	n		1.18789e-24	1.61405e-26	0	172.208	9.72903	33988.3			21		172.206	172.21	9.61313	9.81328
10952	M339T11_1	y		3.79262e-17	3.52481e-19	0	339.345	11.3336	33967		[M+K]+ 300.385 [M+Na]+ 316.359 [M+H]+ 338.341	185		339.345	339.346	11.1912	11.6623
9822	M250T33	y		1.56713e-19	1.62376e-21	0	250.18	33.4979	33955.8			240		250.179	250.18	33.0315	33.7137
184	M785T6_5	y		2.32628e-92	1.28697e-92	0	785.222	5.9336	33934.7	[739][M]+		16		785.218	785.224	5.91152	5.94292
10175	M785T7_2	y		7.96289e-19	7.96343e-21	0	785.22	6.7824	33934.7			32		785.218	785.223	6.4739	6.95098
8341	M847T6_3	y		1.334e-22	1.62772e-24	0	846.662	5.81533	33879.3			26		846.652	846.665	5.77292	5.85892
9514	M847T5_3	y		3.7152e-20	3.97342e-22	0	846.709	5.48616	33879.3			6		846.709	846.709	5.48235	5.48997
17775	M657T40	y		0.252727	0.00144698	0	656.567	40.153	33878.9			241		656.567	656.567	40.153	40.4045
1909	M371T6_4	y		4.63691e-51	2.47162e-52	0	371.246	5.82787	33855			26		371.241	371.247	5.78252	5.86808
4796	M371T6_2	y		7.90835e-33	1.67854e-34	0	371.164	6.25458	33855			39		371.164	371.165	6.23442	6.27475
6240	M325T9_5	n		5.62766e-28	9.17677e-30	0	325.326	9.41612	33818.2	[128][M]+		29		325.322	325.328	9.34098	9.47407
16689	M325T9_4	y		3.14147e-05	1.91557e-07	0	325.289	9.447	33818.2			29		325.283	325.291	9.36218	9.49993
2400	M173T13	y		7.02299e-46	2.97876e-47	0	173.094	13.4606	33818			198		173.094	173.095	13.2794	13.5171
10126	M129T28	y		6.34584e-19	6.3756e-21	0	128.872	28.4785	33757.6			45		128.871	128.874	28.1968	28.6075
17860	M410T9_4	y		0.370845	0.00211313	0	410.378	9.41527	33747.9			29		410.374	410.379	9.38352	9.47528
7439	M158T6_2	n		8.76918e-25	1.19951e-26	0	158.156	5.95932	33741.2	[27][M]+		16		158.154	158.157	5.9207	5.97622
12497	M595T6_3	n		7.35928e-14	5.99048e-16	0	594.59	6.43293	33738.8		[3M+2K]2+ 370.417	39		594.583	594.593	6.24188	6.73115
10009	M814T5_1	y		3.63579e-19	3.69512e-21	0	813.569	4.73213	33733.9		[M+H]+ 812.562	232		813.566	813.571	4.7	4.76617
10592	M339T5	y		6.61768e-18	6.35937e-20	0	339.35	5.01548	33714.5	[149][M+1]+		107		339.345	339.351	4.62843	5.17267
2421	M229T6_3	y		1.20254e-45	5.05314e-47	0	229.202	5.86275	33691	[52][M+1]+		26		229.199	229.206	5.8453	5.95232
2979	M229T6_4	n		1.56673e-41	5.35362e-43	0	229.219	5.93577	33691			16		229.219	229.22	5.92235	5.94808
3610	M229T6_2	y		6.432e-38	1.81196e-39	0	229.162	6.04415	33691			5		229.162	229.162	5.99858	6.08735
7732	M637T6_3	y		5.04068e-24	6.63174e-26	0	636.989	5.85993	33688.9			26		636.986	636.991	5.83423	5.87583
8570	M608T6_1	y		4.37387e-22	5.19303e-24	0	607.542	5.73225	33679.6		[M+K]+ 568.573	31		607.542	607.542	5.73225	5.73225
10704	M607T6_8	y		1.12776e-17	1.07219e-19	0	607.494	5.61313	33679.6	[477][M]+	[M+K+NaCOOH]+ 500.542	8		607.492	607.497	5.58973	5.62963
4646	M598T6_5	y		1.79538e-33	3.92994e-35	0	598.461	5.84385	33661.2			26		598.453	598.466	5.79563	5.89368
5601	M599T6_1	n		7.29973e-30	1.32589e-31	0	598.555	5.69795	33661.2	[465][M]2+		31		598.555	598.555	5.69795	5.69795
13398	M149T44_1	y		7.91429e-12	6.01242e-14	0	149.025	43.6247	33634.3	[21][M]+		44		149.022	149.026	43.5098	43.6922
12149	M158T7_2	n		1.11765e-14	9.36411e-17	0	158.181	6.5216	33612.9		[M+2H-C4H8]2+ 370.417	39		158.18	158.181	6.48633	6.55687
1936	M185T6_5	y		1.01377e-50	5.32951e-52	0	185.149	5.66862	33603.4			20		185.148	185.154	5.64642	5.93765
1981	M185T6_3	y		3.05895e-50	1.56868e-51	0	185.112	5.65728	33603.4			20		185.112	185.114	5.63622	5.68105
610	M442T7_3	y		1.08541e-74	1.8101e-75	0	442.37	6.82418	33569.7			32		442.369	442.37	6.7481	6.83455
9961	M451T7	y		2.907e-19	2.96952e-21	0	451.172	7.15329	33532.8		[M+2H]2+ 900.321	41		451.165	451.175	6.98818	7.29387
16986	M199T36	y		0.00024515	1.4691e-06	0	199.091	36.3583	33504.2	[40][M]+		91		199.091	199.091	36.2277	36.5133
12775	M71T6_1	n		2.83557e-13	2.25921e-15	0	71.0499	5.96807	33478.1			16		71.0493	71.0501	5.9022	6.01818
2340	M548T7_1	y		1.80328e-46	7.83682e-48	0	548.339	7.26718	33461.3		[M+K+NH3]+ 492.349	38		548.334	548.34	7.20648	7.43663
16925	M266T10_1	y		0.000149674	9.00173e-07	0	266.071	10.1265	33448.9			48		266.067	266.072	10.0399	10.2865
17536	M131T7_2	y		0.0489711	0.00028417	0	131.106	6.92053	33311.5			32		131.106	131.106	6.90137	6.94595
5704	M458T6_1	y		1.41473e-29	2.52398e-31	0	458.353	5.85158	33295.8	[312][M]+		26		458.346	458.356	5.8057	5.95185
1359	M688T6_12	y		1.79808e-58	1.34611e-59	0	688.495	6.32378	33265.3	[610][M]+	[M+K+CF3COOH]+ 515.538	39		688.495	688.498	6.30622	6.35338
3153	M689T6_1	y		1.83957e-40	5.93331e-42	0	688.527	6.16275	33265.3	[611][M]+	[M+H-CH2]+ 701.532	11		688.521	688.53	6.13595	6.22113
8257	M688T6_11	y		8.57096e-23	1.05637e-24	0	688.498	5.93455	33265.3			16		688.496	688.501	5.86783	5.99453
11241	M251T8	y		1.38855e-16	1.25702e-18	0	251.131	7.92158	33216.1	[73][M]+		7		251.128	251.133	7.82768	8.03948
5675	M777T6_4	y		1.19442e-29	2.14146e-31	0	776.587	6.05384	33206.3	[727][M+2]+		5		776.587	776.587	6.04878	6.0589
6000	M777T6_3	y		1.05861e-28	1.79517e-30	0	776.58	6.07946	33206.3			5		776.571	776.583	6.02515	6.28633
15363	M121T6_2	y		3.86969e-07	2.56308e-09	0	121.103	5.91795	33195.1			16		121.101	121.104	5.83812	6.03705
16425	M791T43_1	y		8.93144e-06	5.53444e-08	0	791.12	42.8058	33125.4		[M+K]+ 752.159 [M+Na]+ 768.132	47		791.119	791.123	42.7502	42.8723
13182	M475T30	y		2.4186e-12	1.86732e-14	0	474.837	30.161	33123.5	[329][M]+	[M+K]+ 435.87	57		474.831	474.841	30.0518	30.4988
7720	M91T28_4	y		4.60554e-24	6.07007e-26	0	91.0141	28.2475	33098.5		[3M+Na+K]2+ 40.0298	93		91.014	91.0149	28.1438	28.2572
9543	M91T29	y		4.15788e-20	4.435e-22	0	91.0144	28.882	33098.5			92		91.0136	91.0156	28.6775	29.0028
14908	M98T33_2	n		3.34845e-08	2.28597e-10	0	97.9686	32.929	33029.4		[M+Na]+ 74.9755	242		97.9678	97.9686	32.929	32.997
17094	M98T33_1	n		0.000736596	4.38551e-06	0	97.9685	32.5105	33029.4			101		97.9685	97.9687	32.1628	32.78
12648	M110T30_2	n		1.50049e-13	1.20714e-15	0	110.009	29.7957	33001.6		[M+Na+HCOOH]+ 41.0234	174		110.009	110.009	29.7458	29.8092
12755	M371T6_3	y		2.58004e-13	2.05845e-15	0	371.164	5.60597	32999.6			8		371.163	371.165	5.59528	5.6334
3254	M575T7_4	y		7.05287e-40	2.20567e-41	0	575.364	7.17042	32967			38		575.363	575.366	7.1392	7.20787
1195	M698T6_6	y		2.17567e-61	1.85228e-62	0	698.479	5.83925	32962.4			26		698.478	698.483	5.78298	5.8502
1337	M698T6_5	n		7.65084e-59	5.81764e-60	0	698.466	6.01751	32962.4	[619][M+2]+		5		698.465	698.469	5.99978	6.0348
1465	M699T6_1	y		7.8881e-57	5.4799e-58	0	698.543	5.89741	32962.4	[622][M+1]+		16		698.54	698.554	5.81822	5.94677
7191	M50T28	y		1.95639e-25	2.76918e-27	0	50.0002	28.2407	32957.7			93		50.0001	50.0003	28.1438	28.2635
9680	M50T29	y		8.13937e-20	8.55781e-22	0	50.0004	28.8775	32957.7		[M+H]+ 48.9957 [M+H]+ 48.9957	92		49.9998	50.0007	28.6675	29.0028
15890	M681T36	y		3.11021e-06	1.99201e-08	0	680.975	36.1948	32952.2			91		680.974	680.975	36.166	36.2237
4690	M925T6_2	y		2.77092e-33	6.00914e-35	0	924.638	5.81934	32940.2	[868][M]+		26		924.635	924.642	5.79613	5.83925
10327	M370T6_4	y		1.71799e-18	1.69281e-20	0	370.335	5.81947	32927.9			26		370.33	370.337	5.7648	6.08892
15833	M266T10_2	y		2.82185e-06	1.81258e-08	0	266.248	9.52535	32889.5			29		266.248	266.252	9.45625	9.55435
602	M680T9_4	y		7.80386e-75	1.31558e-75	0	680.245	8.92728	32852		[3M+H+Na]2+ 445.501	68		680.243	680.253	8.66143	9.04765
4134	M388T9_8	n		1.68821e-35	4.157e-37	0	388.399	8.95905	32832.8	[216][M]+		1		388.393	388.407	8.86968	9.39192
7854	M374T6_4	y		1.00481e-23	1.30214e-25	0	374.308	5.81938	32826.2			26		374.305	374.31	5.75667	5.86808
4382	M644T6_9	y		1.93638e-34	4.4942e-36	0	644.475	5.92672	32817.1			16		644.475	644.475	5.92672	5.92672
5901	M523T7_2	y		5.18781e-29	8.94457e-31	0	523.478	7.41893	32757.8	[367][M]+		70		523.477	523.48	7.1523	7.67023
194	M683T6_5	y		2.41424e-91	1.26585e-91	0	683.268	6.10308	32756.6		[M+H+NH3]+ 665.231	11		683.265	683.27	6.09088	6.11802
7926	M687T6_3	y		1.44488e-23	1.85471e-25	0	686.556	5.64762	32744	[603][M+1]+		20		686.55	686.559	5.4983	5.91677
13609	M342T6_2	y		2.5173e-11	1.88268e-13	0	342.274	5.83512	32655.3	[161][M+1]+		26		342.266	342.275	5.70268	5.86883
14133	M645T6_2	n		4.77669e-10	3.43998e-12	0	644.603	6.14525	32638			11		644.603	644.604	6.14265	6.16135
145	M533T7_3	y		2.8761e-95	2.01911e-95	0	533.373	6.8401	32619.9			32		533.373	533.375	6.80292	6.85548
15773	M90T28_1	y		2.41008e-06	1.55494e-08	0	89.9401	28.4783	32605.1		[M+2H-COCH2]2+ 219.876	45		89.9391	89.9413	28.031	28.6773
7603	M52T28_2	n		2.35642e-24	3.15492e-26	0	51.9851	28.2182	32561.1			93		51.985	51.9854	28.1597	28.2475
10479	M52T29	n		3.65209e-18	3.54679e-20	0	51.9852	28.8837	32561.1			92		51.9847	51.9858	28.6675	29.0028
378	M577T7_3	n		1.08718e-81	2.92687e-82	0	577.399	6.81667	32536.6			32		577.399	577.401	6.81667	6.83388
3342	M367T5	y		2.1659e-39	6.5957e-41	0	367.341	4.67742	32467.2			119		367.341	367.342	4.6774	4.68492
8639	M339T4_1	y		5.97639e-22	7.04039e-24	0	339.346	4.29022	32462.6		[M+K]+ 300.383 [M+Na]+ 316.356 [M+H]+ 338.339	158		339.345	339.349	4.12097	4.4652
3805	M97T10	y		5.47661e-37	1.46414e-38	0	97.0768	10.1706	32457		[M+2H-CH2]2+ 206.164	83		97.0768	97.0768	10.1706	10.1706
6733	M199T6_4	n		1.17184e-26	1.77097e-28	0	199.203	5.605	32444.6	[41][M]+		8		199.202	199.204	5.59453	5.62512
11264	M457T6_6	y		1.61289e-16	1.45693e-18	0	457.363	6.08703	32414.3			5		457.363	457.364	6.05093	6.1293
11695	M109T44_1	y		1.23706e-15	1.07663e-17	0	109.102	43.7118	32403.4		[M+H-C4H8]+ 164.155	44		109.1	109.103	43.557	43.7978
1914	M847T6_5	y		5.3808e-51	2.86173e-52	0	846.845	5.59993	32403.2	[786][M]+	[M+Na+NH3]+ 806.84	8		846.843	846.845	5.59453	5.6038
1966	M847T6_4	n		1.75016e-50	9.06188e-52	0	846.796	5.73177	32403.2			31		846.793	846.796	5.71973	5.7617
10650	M363T7_3	y		8.74486e-18	8.35666e-20	0	363.316	6.89237	32393.7			32		363.309	363.317	6.70173	7.00115
5452	M97T11_3	n		2.34073e-30	4.36835e-32	0	97.0777	10.5189	32376.6			243		97.0777	97.0777	10.5189	10.5189
15441	M193T7_3	n		6.17473e-07	4.06968e-09	0	193.161	6.82618	32367.4			32		193.158	193.162	6.48533	6.97158
1446	M677T7_1	y		3.73309e-57	2.62522e-58	0	677.38	7.43754	32360.7	[589][M]+	[M+H-C2H4]+ 704.402	70		677.371	677.382	7.21198	7.52135
2867	M677T7_2	y		3.89323e-42	1.3812e-43	0	677.396	7.24248	32360.7		[2M+2Na+K]3+ 973.63	38		677.395	677.399	7.17335	7.26303
2205	M133T6_2	y		7.42303e-48	3.42581e-49	0	133.101	5.88804	32347.9			56		133.1	133.102	5.8555	5.97232
2472	M133T6_1	n		3.55543e-45	1.45988e-46	0	133.088	5.92815	32347.9			16		133.087	133.088	5.87122	5.93233
752	M599T9_5	y		3.82301e-71	5.17043e-72	0	599.168	9.07902	32339.6		[M+H-C5H8O4]+ 730.205	67		599.164	599.169	8.93165	9.3035
12610	M569T6_7	y		1.24136e-13	1.00166e-15	0	569.49	5.85145	32319.1	[431][M+1]+		26		569.483	569.494	5.79792	5.88143
990	M622T6_9	y		1.42575e-65	1.46451e-66	0	622.435	5.72259	32256.2		[M+Na+CF3COOH]+ 465.447	31		622.433	622.437	5.7099	5.73803
17132	M410T9_5	n		0.00109057	6.47638e-06	0	410.384	8.97852	32246.2			1		410.378	410.385	8.84243	9.09583
17288	M173T31	y		0.00325055	1.91392e-05	0	172.934	31.4423	32208.3		[3M+2Na]2+ 99.9547	106		172.934	172.934	31.3633	31.7478
5214	M457T6_4	y		3.12981e-31	6.1089e-33	0	457.32	5.81862	32184.2			26		457.317	457.321	5.79363	5.85138
16098	M71T42	n		4.67532e-06	2.95571e-08	0	70.9418	42.1452	32180.2		[M+3H-C3H2O3]3+ 295.802	24		70.9418	70.9427	41.9462	42.3275
2238	M454T6_4	y		1.61195e-47	7.3302e-49	0	454.345	5.85987	32178			26		454.338	454.347	5.8135	5.90982
14710	M242T10_3	n		1.11286e-08	7.69793e-11	0	242.251	9.6417	32176.2		[M+H-H20]+ 259.254	21		242.246	242.253	9.57527	9.69845
5400	M493T7_5	y		1.4336e-30	2.70064e-32	0	493.286	6.92553	32150			32		493.286	493.286	6.90375	6.95428
5641	M493T7_3	y		9.92963e-30	1.78973e-31	0	493.261	7.29282	32150		[2M+Na+K]2+ 462.283	38		493.259	493.262	7.22997	7.39303
6234	M185T6_1	y		5.30628e-28	8.66176e-30	0	185.084	5.8074	32129.5			26		185.081	185.085	5.73772	5.85892
330	M575T7_1	n		1.84004e-83	5.64446e-84	0	574.527	6.66464	32126.7			37		574.526	574.527	6.63165	6.68122
403	M574T7_4	y		8.19353e-81	2.06453e-81	0	574.451	6.9587	32126.7			32		574.45	574.453	6.92067	6.97642
15716	M114T40	n		2.10384e-06	1.36185e-08	0	113.963	40.0413	32126.5		[M+Na]+ 90.9718	72		113.963	113.964	40.0235	40.0592
2677	M111T6_3	y		1.44475e-43	5.4927e-45	0	111.063	5.64632	32084.9			20		111.063	111.063	5.61773	5.68815
1653	M669T6_4	y		3.92998e-54	2.41825e-55	0	669.433	6.10872	32079.8	[575][M+1]+		11		669.429	669.434	6.05657	6.12637
14759	M114T43	n		1.39183e-08	9.59902e-11	0	113.965	42.6594	32074		[M+2Na-H]+ 68.989 [M+2Na-H]+ 68.989	47		113.965	113.965	42.6425	42.6758
15361	M114T42_1	n		3.85046e-07	2.5505e-09	0	113.965	42.3483	32074			27		113.963	113.965	42.2852	42.4353
17074	M114T42_2	n		0.000546206	3.25646e-06	0	113.963	42.0695	32074			24		113.963	113.964	42.0127	42.0695
100	M570T8	y		5.8027e-100	5.87758e-100	0	570.325	8.43877	32060.6		[M+Na]+ 547.334	4		570.325	570.325	8.43877	8.4487
11748	M110T43_1	y		1.51153e-15	1.30969e-17	0	109.945	42.8338	32056.9		[M+H]+ 108.943	47		109.943	109.945	42.0043	43.2022
383	M489T7_2	y		1.88179e-81	4.9818e-82	0	489.347	6.80845	32031.1			32		489.347	489.348	6.7756	6.81135
17081	M850T5_2	n		0.0006302	3.75494e-06	0	850.26	5.46365	32004.2		[M+H]+ 849.258	6		850.25	850.263	5.25257	5.51872
17326	M850T5_3	y		0.00449241	2.6394e-05	0	850.265	5.47665	32004.2		[M+H]+ 849.258	6		850.265	850.265	5.47665	5.47665
15057	M117T37	y		8.09272e-08	5.47118e-10	0	116.976	36.8777	31994.8		[M+3K-H]2+ 118.08	50		116.976	116.976	36.8777	36.8777
14998	M131T7_1	y		5.80071e-08	3.93678e-10	0	131.073	6.95102	31941.8			32		131.07	131.073	6.9095	7.09965
3856	M953T7_1	y		9.94444e-37	2.62017e-38	0	952.658	7.19327	31940.5		[M+Na+NH3]+ 912.653	38		952.658	952.66	7.13075	7.20007
4922	M953T7_2	n		2.39535e-32	4.94948e-34	0	952.701	7.10437	31940.5	[899][M]+	[M+H]+ 951.692	41		952.696	952.707	7.0603	7.20098
12956	M328T7_1	y		7.98304e-13	6.26878e-15	0	328.297	7.37083	31933.9		[M+H-C4H8]+ 383.346	70		328.296	328.298	7.16922	7.45387
7923	M546T6_2	y		1.41676e-23	1.81965e-25	0	546.407	5.91857	31893.4	[397][M]+		16		546.4	546.41	5.88342	5.97622
8905	M546T6_3	y		1.97855e-21	2.26162e-23	0	546.411	5.91903	31893.4			16		546.411	546.411	5.91422	5.92383
14454	M100T37_3	y		2.69886e-09	1.90047e-11	0	99.9355	37.4262	31892.5		[M+2Na+K]3+ 214.86	23		99.9355	99.9355	37.4262	37.4262
1976	M688T7_4	y		2.46528e-50	1.26958e-51	0	688.495	6.68268	31844.1	[608][M]+	[M+H+CF3COOH]+ 553.483	37		688.495	688.497	6.66943	6.77275
2184	M689T7_1	y		4.6646e-48	2.17184e-49	0	688.526	7.06663	31844.1		[M+H]+ 687.515	41		688.517	688.527	6.98567	7.13057
9472	M63T33_1	y		2.94912e-20	3.16939e-22	0	62.9821	32.7153	31841.3			55		62.982	62.9821	32.3763	32.9622
3517	M124T10_1	y		2.12862e-38	6.15847e-40	0	124.087	10.4591	31839.1			244		124.087	124.087	10.4471	10.4711
519	M793T6_2	y		3.47306e-77	6.78088e-78	0	792.589	5.99542	31833.3	[745][M+2]+		5		792.589	792.589	5.99542	5.99542
16053	M838T43_1	y		4.31944e-06	2.73817e-08	0	838.129	42.531	31827.9		[M+Na+HCOOH]+ 769.136	47		838.129	838.129	42.531	42.531
10241	M454T6_3	y		1.0979e-18	1.09127e-20	0	454.305	5.66075	31808.1			20		454.304	454.308	5.65145	5.6888
177	M674T9_3	y		2.90056e-93	1.66814e-93	0	674.276	9.06062	31801.8			1		674.275	674.278	8.97383	9.14352
4045	M412T6_1	y		6.2161e-36	1.56316e-37	0	412.333	6.04685	31795.6			5		412.328	412.336	6.0176	6.1041
10119	M457T6_7	y		6.16994e-19	6.20268e-21	0	457.393	5.68618	31721.7			20		457.393	457.393	5.68618	5.68618
6222	M421T6_5	y		4.75734e-28	7.7802e-30	0	421.417	5.6952	31610.6			20		421.416	421.418	5.69092	5.7135
7845	M421T6_2	y		9.66981e-24	1.2543e-25	0	421.352	5.84293	31610.6			26		421.348	421.356	5.75667	5.95232
8471	M421T6_4	n		2.68358e-22	3.22379e-24	0	421.408	5.62196	31610.6	[259][M+1]+		8		421.406	421.41	5.5893	5.64487
1806	M259T6_4	n		2.33469e-52	1.31461e-53	0	259.235	5.59743	31529.9			8		259.234	259.235	5.58872	5.60457
1848	M259T6_3	y		8.06277e-52	4.43463e-53	0	259.199	5.65995	31529.9			20		259.198	259.209	5.63622	5.82705
16773	M98T30_2	y		4.91642e-05	2.98328e-07	0	97.9915	30.1406	31526.8			57		97.9904	97.9927	30.0392	30.285
13535	M667T9_2	y		1.74959e-11	1.31576e-13	0	666.646	8.7507	31497.2		[M+H+CF3COOH]+ 531.647 [M+H]+ 665.642	30		666.639	666.649	8.58043	8.84408
14734	M667T9_3	n		1.26781e-08	8.75524e-11	0	666.651	8.75056	31497.2		[M+H+CF3COOH]+ 531.647 [M+H]+ 665.642	30		666.65	666.653	8.67255	8.81515
15495	M98T32_1	n		8.45285e-07	5.55186e-09	0	97.9685	31.9003	31496.4		[M+H]+ 96.9621	226		97.9685	97.9685	31.9003	31.9003
11976	M217T42_4	y		4.9749e-15	4.22688e-17	0	217.116	42.1908	31453.8		[M+K+NH3]+ 161.128 [M+Na+NH3]+ 177.102 [M+H+NH3]+ 199.084 [M+H]+ 216.108	27		217.116	217.116	42.1867	42.1948
[truncated: 16,007 more rows]
